# Supplementary material for: Cell Wall Matrix Polysaccharides Contribute to Salt–Alkali Tolerance in Rice
Source: Int J Mol Sci. 2022 Nov 30;23(23):15019. doi: 10.3390/ijms232315019 (PMC9735747; doi:10.3390/ijms232315019)
Supplement: Supplementary file 1 [file ijms-23-15019-s001.zip]

Archive with 2 entries (2 files):
- 2-1 Supplementary Figures and Tables.pdf
- 2-2 Supplementary Materials-Dataset S1-Final proofread version-(ijms-2014660)-2022.11.30.xlsx
