# Supplementary material for: Cell Wall Matrix Polysaccharides Contribute to Salt–Alkali Tolerance in Rice
Source: Int J Mol Sci. 2022 Nov 30;23(23):15019. doi: 10.3390/ijms232315019 (PMC9735747; doi:10.3390/ijms232315019)
Supplement: Supplementary file 1 [file ijms-23-15019-s001.zip › 2-2 Supplementary Materials-Dataset S1-Final proofread version-(ijms-2014660)-2022.11.30.xlsx]

## Sheet: Dataset S1
DATASET S1 The DEGs between SATR and 93-11 on the 0th, 2nd and 4th days after SSAS
The upregulated (Up) or downregulated (Down) DEGs between SATR and 93-11 samples were identified with the criteria of |log2 [fold change (SATR/93-11)]| > 0.5850 (1.5-fold change value of gene expressions in SATR compared with 93-11) and corrected P-value (adjusted P) < 0.05 by using DESeq2 R package (1.20.0), and the values of Log2 fold change (SATR/93-11) and P-value of the insignificantly upreg…
Y0, Y2 and Y4 represent samples of the 93-11 seedlings subjected to SSAS on the 0th, 2nd and 4th days after SSAS, respectively; I0, I2 and I4 represent samples of the SATR seedlings subjected to SSAS on the 0th, 2nd and 4th days after SSAS, respectively; r1, r2 and r3 represent three independent biological replicates, respectively.
DEGs, differentially expressed genes; SATR, Saline-Alkali Tolerant Rice; SSAS, strong salt-alkali stress; FPKM, fragments per kilobase of transcript per million fragments mapped.
Gene ID	Chromosome	Start	End	Strand	SATR/93-11 under SSAS for 0 day			SATR/93-11 on the 2nd day after SSAS			SATR/93-11 on the 4th day after SSAS			FPKM value																		Gene description
	Chr.01				Log2 fold change (SATR/93-11)	P-value	Up- or down-regulated DEGs	Log2 fold change (SATR/93-11)	P-value	Up- or down-regulated DEGs	Log2 fold change (SATR/93-11)	P-value	Up- or down-regulated DEGs	Y0r1	Y0r2	Y0r3	Y2r1	Y2r2	Y2r3	Y4r1	Y4r2	Y4r3	I0r1	I0r2	I0r3	I2r1	I2r2	I2r3	I4r1	I4r2	I4r3
LOC_Os01g01010	Chr.01	2903	10817	+				0.767233	1.42438e-05	Up	0.767233	1.42438e-05	Up	4.29937	3.76031	3.74397	5.02373	4.5639	5.03508	4.38818	3.84824	3.84382	8.01238	4.93801	5.55656	8.41787	8.26043	8.77347	10.0258	8.6356	8.92171	TBC domain containing protein, expressed
LOC_Os01g01019	Chr.01	11218	12435	+				2.29794	0.0091158	Up	2.29794	0.0091158	Up	0.582812	0.995059	0.882267	0.137822	0.0905557	0.261333	0.224294	0.267574	0.112329	1.28678	1.17142	1.80533	0.576892	0.875443	1.17288	0.376991	0.346527	0.93051	expressed protein
LOC_Os01g01030	Chr.01	12648	15915	+	0.807548	0.0176052	Up	1.17628	0.000370654	Up	1.17628	0.000370654	Up	1.62163	2.40307	2.21945	2.77367	1.98811	1.67343	2.15437	2.73326	2.87717	8.93735	2.91709	4.21124	3.73467	3.75126	5.62289	1.78897	6.11344	5.27275	monocopper oxidase, putative, expressed
LOC_Os01g01040	Chr.01	16292	20323	+										8.0312	8.11751	6.32542	13.947	11.9219	13.2303	12.3251	11.383	11.9308	14.2058	7.26633	9.47264	11.7222	11.7999	13.8509	13.5269	13.2445	15.8254	expressed protein
LOC_Os01g01050	Chr.01	22841	26971	+										4.45617	5.9399	5.2533	7.23684	5.78102	5.28668	5.62833	5.20094	5.2153	6.19036	4.36442	4.31568	7.03946	6.21399	5.64241	5.57394	6.21114	6.3432	R3H domain containing protein, expressed
LOC_Os01g01060	Chr.01	27136	28651	+										14.8143	22.6724	21.1734	35.7924	23.24	31.5652	26.8166	21.1963	21.3286	74.2033	11.3205	30.5744	28.3764	20.1502	26.1813	38.0997	43.7836	49.7746	40S ribosomal protein S5, putative, expressed
LOC_Os01g01070	Chr.01	29818	34493	+										5.08632	5.37624	5.1305	6.47873	5.63088	6.22012	5.95245	5.33375	6.6506	4.87769	4.10478	4.83407	6.54857	5.73013	5.58326	8.80471	7.42306	7.56707	expressed protein
LOC_Os01g01080	Chr.01	35581	41180	+										22.1808	23.505	14.525	82.3182	57.4345	55.878	77.7819	73.0136	74.5581	21.974	14.7423	18.1714	47.5151	35.0631	42.1936	81.2205	55.7097	54.3349	decarboxylase, putative, expressed
LOC_Os01g01090	Chr.01	44595	47526	+										0	0	0.0187614	0	0	0	0.0209862	0.0208631	0	0	0	0	0	0	0	0	0	0.0241844	retrotransposon protein, putative, unclassified, expressed
LOC_Os01g01100	Chr.01	47856	53412	-										0.0408781	0	0	0	0.012703	0	0	0	0.0315149	0	0	0	0	0	0	0	0	0	retrotransposon protein, putative, Ty3-gypsy subclass, expressed
LOC_Os01g01110	Chr.01	57082	57972	+										0.122864	0.251724	0	0.348654	0.171812	0.132221	0.0567405	0	0	0.241128	0	0.0570878	0.0561303	0.11656	0	0.0596057	0.0626159	0	expressed protein
LOC_Os01g01115	Chr.01	58658	61090	+										0.202475	0.350303	0.167187	0.191523	0.335573	0.145264	0.27013	0.206573	0.312196	0.816818	0.120582	0.146345	0.328892	0.277459	0.321953	0.196456	0.321032	0.359188	pentatricopeptide, putative, expressed
LOC_Os01g01120	Chr.01	62059	63576	+										139.562	83.8377	103.397	30.6529	60.7599	51.2851	32.2786	42.9246	32.961	72.6839	131.159	120.457	77.8795	87.8808	58.3343	25.6296	27.294	27.6326	enolase-phosphatase E1, putative, expressed
LOC_Os01g01130	Chr.01	63244	66302	-										3.66363	4.16756	5.98251	3.18099	4.48599	3.70728	2.27274	2.43514	2.08674	4.48041	3.63911	4.21759	4.27176	3.99443	3.83928	2.41403	2.50808	2.29898	snurportin-1, putative, expressed
LOC_Os01g01140	Chr.01	69675	70131	+										0	0	0	0	0	0	0	0	0	0	0	0	0.127257	0	0	0	0	0.148245	expressed protein
LOC_Os01g01150	Chr.01	72775	79938	+										16.886	23.9753	15.5661	12.6298	15.1963	15.3028	13.8292	13.3545	14.4974	17.0727	14.7669	16.2846	16.3268	15.4146	14.6731	10.3072	10.572	11.6521	RNA recognition motif, putative, expressed
LOC_Os01g01160	Chr.01	82428	84302	+										72.8136	42.0177	105.485	13.9175	80.896	56.3106	14.6102	15.3544	22.7639	45.9256	59.2134	65.3781	67.9522	113.717	86.0564	59.394	27.7418	43.2409	heat shock protein DnaJ, putative, expressed
LOC_Os01g01170	Chr.01	85337	88844	+										0.586287	0.384381	0.658384	0.177464	0.153041	0.328089	0.259927	0.193802	0.488157	2.11715	0.188545	0.501242	0.235704	0.222483	0.18878	0.182035	0.501974	0.0499231	expressed protein
LOC_Os01g01180	Chr.01	88986	89204	-										0	0	4.1275	0	0	0	0	0.458989	0.28903	2.45257	0.223269	0.929045	0	0	0	0	0	0.266029	expressed protein
LOC_Os01g01190	Chr.01	89653	91521	-										7.61439	1.29604	0.822188	0.0554041	0.0273024	4.28626	0.351646	0.941185	0.135468	6.46605	0.575554	5.22532	0.64221	0.361187	8.19878	0.795635	4.62684	8.26055	phosphoesterase family protein, putative, expressed
LOC_Os01g01200	Chr.01	95499	98558	+										0	0	0	0	0	0	0	0	0	0	0	0	0	0	0.0206308	0	0.0235107	0.0245513	retrotransposon protein, putative, unclassified, expressed
LOC_Os01g01210	Chr.01	99171	100681	-										0	0	0	0	0	0	0	0	0.0990573	0	0	0	0	0	0	0	0	0.0911742	retrotransposon protein, putative, unclassified
LOC_Os01g01230	Chr.01	105872	106534	+										0	0	0	0	0	0.0888455	0	0.151612	0	0	0	0	0	0	0	0	0	0	transposon protein, putative, unclassified
LOC_Os01g01250	Chr.01	118081	120671	+										0	0	0	0.0207183	0	0	0	0	0	0.0214931	0	0	0.0200128	0	0.0587718	0	0	0.0233134	transposon protein, putative, unclassified, expressed
LOC_Os01g01260	Chr.01	121302	127457	-										0	0	0	0.00851005	0	0	0.00830963	0	0.0624237	0.00882829	0	0	0.00822026	0.0341404	0.0241405	0	0.100871	0.00957598	transposon protein, putative, unclassified, expressed
LOC_Os01g01270	Chr.01	128897	133559	-										0	0	0	0	0	0	0	0	0	0	0.0127333	0	0.0520959	0.0135228	0.0127492	0.0138304	0.0726442	0.015172	retrotransposon protein, putative, unclassified, expressed
LOC_Os01g01280	Chr.01	134291	135685	+										21.6978	24.4044	21.8239	11.2334	36.0443	23.4465	24.3295	19.9643	23.4397	11.1278	15.5542	14.6455	25.3324	35.6208	19.6067	13.9919	14.1525	12.8781	expressed protein
LOC_Os01g01290	Chr.01	139820	141588	+										0.24624	0.259457	0.0290464	0.632216	0.819861	0.605703	0.877254	0.613706	0.488157	0.0690376	0.157121	0.130759	0.771395	0.901057	0.629266	0.989815	0.215132	0.374423	histone-like transcription factor and archaeal histone, putative, expressed
LOC_Os01g01295	Chr.01	141936	144554	+	-0.667125	0.0115984	Down	-0.966338	0.00151638	Down	-0.966338	0.00151638	Down	8.36452	7.73056	9.17535	15.0445	14.7421	11.137	12.8011	14.2116	14.1211	10.0952	4.63598	5.64538	7.61478	6.8059	6.44386	17.0611	9.86374	10.3653	expressed protein
LOC_Os01g01302	Chr.01	145577	147852	+										83.2173	87.1124	85.7749	13.7619	26.243	28.2538	10.0674	15.2301	11.8375	41.9925	74.0001	64.9137	36.2425	43.835	37.8939	13.6565	14.8775	17.5033	shikimate kinase, putative, expressed
LOC_Os01g01307	Chr.01	148045	150577	+										20.1275	19.5649	26.3144	25.2794	23.6637	26.7748	19.2102	15.5039	19.0733	55.7412	14.0844	20.0551	28.1988	21.5348	26.3537	31.5723	39.5493	38.2054	translocon-associated protein beta domain containing protein, expressed
LOC_Os01g01312	Chr.01	151409	156500	+										1.52445	1.64782	2.07262	3.86604	1.97252	2.2487	2.43979	2.50995	3.0851	2.05044	1.43225	1.02585	2.32949	2.10703	2.05701	2.75426	2.61205	2.79761	retrotransposon protein, putative, Ty1-copia subclass, expressed
LOC_Os01g01330	Chr.01	161365	164107	-										1.02937	2.09065	0.776058	2.28607	0.959646	1.7339	1.52949	2.17804	2.43253	3.11815	1.11945	1.20612	3.02608	1.8682	1.76133	2.99632	3.28449	3.62043	retrotransposon protein, putative, Ty1-copia subclass, expressed
LOC_Os01g01340	Chr.01	168470	170389	-	-0.869979	0.00685676	Down							76.076	92.8615	52.4213	60.2902	61.357	61.0047	87.884	97.2239	96.8574	28.7552	33.7126	44.4888	60.2216	81.0417	61.5692	23.9126	49.3744	43.4188	light-induced protein 1-like, putative, expressed
LOC_Os01g01350	Chr.01	170712	173434	-										0.347749	0.341987	1.09114	0.592092	0.194516	0.711046	0.353313	0.287378	0.160858	4.91387	0.279583	0.937161	0.476608	0.428881	0.746484	0.641083	2.33938	1.62862	SNF7 domain containing protein, putative, expressed
LOC_Os01g01360	Chr.01	178310	180812	+	-0.920767	0.0110404	Down	-0.604133	0.00289671	Down	-0.604133	0.00289671	Down	35.5574	50.5742	25.2253	31.7518	58.347	72.4364	55.2014	50.8215	51.9177	33.4971	16.3312	21.6223	49.5325	42.6126	40.9963	31.8907	41.0128	47.3903	peptide transporter PTR2, putative, expressed
LOC_Os01g01369	Chr.01	186246	190846	-	0.78694	0.0165577	Up							2.79878	3.89053	3.97843	12.0641	6.53953	9.64586	7.9515	7.54703	9.7507	15.0878	5.2219	6.71618	10.8764	7.76393	10.6786	9.76237	12.4581	12.8587	3-beta-hydroxysteroid-Delta-isomerase, putative, expressed
LOC_Os01g01380	Chr.01	191036	196287	+										0.204355	0.515305	0.311519	0.71373	0.659467	0.338338	0.493652	0.418587	0.527177	1.00265	0.505529	0.52589	0.646336	0.80531	0.8436	0.549084	0.865222	0.652542	expressed protein
LOC_Os01g01390	Chr.01	197647	200803	+										2.71137	2.77754	3.19831	2.9311	4.92	5.49706	4.02479	3.26763	3.6394	11.7828	2.37884	3.55449	7.91876	6.01726	7.29699	8.08022	11.7948	10.8739	expressed protein
LOC_Os01g01400	Chr.01	201944	206743	+				-1.71866	0.0408873	Down	-1.71866	0.0408873	Down	0.0200131	0.0164012	0.0165251	0.548987	0.242547	0.473821	1.3309	1.43335	1.78205	0.471324	0.0178779	0.0185979	0.0548579	0.151891	0.125301	0.0970908	0.224387	0	expressed protein
LOC_Os01g01410	Chr.01	205710	209606	-										2.9468	2.81146	2.57849	3.82749	3.60826	3.76289	3.49361	4.0789	3.6112	4.16484	1.7091	2.20709	3.03408	2.67044	3.4618	3.11525	5.31234	5.14956	TKL_IRAK_C-LEC.1 - TKL_IRAK_C-LEC has homology to C-type lectin receptors, expressed
LOC_Os01g01420	Chr.01	209771	214229	+										34.3071	28.1595	35.5097	20.4155	24.3503	23.6312	25.3399	23.3672	25.4867	16.4111	26.3544	22.5014	20.0637	23.659	22.1135	28.3646	19.0438	20.9154	expressed protein
LOC_Os01g01430	Chr.01	216126	217664	+	2.34697	0.0313632	Up							0.153644	0.0314788	0.0951498	8.79269	2.61407	6.28315	2.41249	2.15145	3.10936	0.301537	0.377442	0.535423	1.825	4.84658	8.52022	8.60919	4.50241	3.51606	No apical meristem protein, putative, expressed
LOC_Os01g01440	Chr.01	219011	220776	-										0	0	0	0	0	0	0	0	0	0	0.256672	0.133504	0	0	0	0.139393	0.439297	0.458742	expressed protein
LOC_Os01g01450	Chr.01	226897	229331	+	0.795854	0.000184344	Up	0.691366	1.3298e-07	Up	0.691366	1.3298e-07	Up	84.3452	88.6452	72.905	79.1185	76.1991	87.8528	85.9078	75.3582	79.5476	171.476	128.008	145.973	138.542	131.946	141.544	117.449	169.316	155.266	stress responsive protein, putative, expressed
LOC_Os01g01470	Chr.01	241641	243468	+										0.140528	0.0287916	0	0	0	0	0	0	0	0.448169	0	0	0	0	0	0	0.0358092	0	no apical meristem protein, putative, expressed
LOC_Os01g01484	Chr.01	248706	256878	-										13.5474	9.74146	16.184	3.72037	5.23522	5.12623	3.95566	3.73183	4.82629	8.29791	12.1996	10.6807	6.98772	6.88222	7.68067	7.39917	5.47886	6.27955	light-mediated development protein DET1, putative, expressed
LOC_Os01g01510	Chr.01	261504	268471	+										0.994409	0.832659	1.48155	3.18994	2.23701	2.93127	1.99667	1.80632	1.54994	4.13653	1.19729	2.02898	2.94305	2.62509	2.90029	7.6349	5.3984	5.95948	sas10/Utp3 family protein, expressed
LOC_Os01g01520	Chr.01	270145	275084	-	1.03886	0.00265682	Up	1.68685	1.96382e-05	Up	1.68685	1.96382e-05	Up	8.78281	12.3904	7.0708	8.69348	6.98895	8.74286	5.07007	5.73158	3.73619	38.9676	14.7108	23.1444	16.1357	25.5918	37.5103	12.1739	23.3394	35.6573	transferase family protein, putative, expressed
LOC_Os01g01530	Chr.01	276285	277881	-										0	0	0	0	0	0	0	0	0	0	0	0	0	0	0	0	0	0.0863115	transposon protein, putative, CACTA, En/Spm sub-class
LOC_Os01g01540	Chr.01	279982	280494	+										0	0	0	0	0	0	0	0	0	0	0	0	0	0	0	0	0	0.113568	retrotransposon protein, putative, unclassified, expressed
LOC_Os01g01550	Chr.01	280846	283924	-	-5.42592	0.00531364	Down							0.2883	0.50629	0.136031	0.623328	0.115188	0.310257	0.228243	0.302539	0.47628	0.0404148	0	0	0	0	0	0	0	0.0438377	transposon protein, putative, CACTA, En/Spm sub-class, expressed
LOC_Os01g01560	Chr.01	284911	292118	-										0	0	0	0	0	0	0	0	0	0.0719348	0	0	0.0223268	0.023182	0.0218558	0.118546	0.14944	0.0520181	transposon protein, putative, unclassified, expressed
LOC_Os01g01570	Chr.01	288372	292296	+	2.1561	6.50744e-08	Up	3.2637	9.25912e-24	Up	3.2637	9.25912e-24	Up	0.70174	0.736119	1.01981	0.504476	0.863553	0.664564	0.440743	0.618576	0.519365	14.7637	2.95883	4.19964	7.48899	6.71064	9.06331	5.36534	13.0465	11.5027	kinesin heavy chain, putative, expressed
LOC_Os01g01580	Chr.01	292844	293535	+										0.0790979	0.0648227	0.130625	0.0748196	0.0737401	0.255367	0.0730575	0.072629	0.365882	0.543322	0.0706589	0.0735046	0.0722718	0	0.212241	0.0767466	0.241868	0.0841912	expressed protein
LOC_Os01g01590	Chr.01	293648	294536	+										0	0.396967	0.133322	0.305458	0	0	0.149132	0.296515	0.186719	0.475321	0.288472	0	0.295057	0.306357	0	0	0.658298	0.343719	hypothetical protein
LOC_Os01g01600	Chr.01	303103	306800	+										0.869332	0.844372	0.372204	1.55325	2.9116	1.94039	3.95525	2.4834	2.38297	0.789872	0.345148	0.538573	1.47094	1.7411	0.806349	2.46799	2.55981	2.43322	ethylene-responsive protein related, putative, expressed
LOC_Os01g01610	Chr.01	306869	308842	-										5.29701	7.23504	3.56385	17.9388	26.6419	26.5317	33.2207	28.2221	37.8122	5.19787	3.27141	3.40317	18.045	21.3418	16.8454	33.8195	29.3951	35.1511	IscA-like iron-sulfur assembly protein, mitochondrial precursor, putative, expressed
LOC_Os01g01620	Chr.01	309459	313170	-				-0.813911	0.00664579	Down	-0.813911	0.00664579	Down	30.2764	39.0584	27.4154	62.9089	125.683	131.831	82.7305	87.3056	90.6388	27.6401	19.0539	25.3852	90.5439	78.0366	58.3893	100.672	78.8144	69.0868	kinase, pfkB family, putative, expressed
LOC_Os01g01640	Chr.01	319713	322248	+										28.1147	27.9811	25.153	34.9709	40.3351	47.0203	27.6431	30.763	31.0936	75.0702	28.1175	36.0915	46.8437	37.402	51.2473	57.6638	49.2112	61.5538	Rer1 protein, putative, expressed
LOC_Os01g01650	Chr.01	322556	323948	-										35.7262	78.133	14.113	4.4559	3.92524	22.0275	1.34764	5.091	0	49.866	55.7481	63.3781	43.7272	5.85322	59.7327	10.9615	10.0704	17.305	isoflavone reductase homolog IRL, putative, expressed
LOC_Os01g01660	Chr.01	327128	328451	-										44.2149	19.4369	11.7577	50.1022	60.1599	163.342	21.948	18.6963	15.5229	151.833	18.7563	53.2673	130.893	131.217	518.286	117.701	187.387	237.578	isoflavone reductase, putative, expressed
LOC_Os01g01670	Chr.01	330238	332345	-										0.56974	0.400214	1.37773	2.46365	1.5555	2.32115	0.826935	0.672615	1.4589	2.27624	0.254477	0.94545	1.93355	1.85318	1.92916	3.90911	3.35989	2.98882	expressed protein
LOC_Os01g01680	Chr.01	332667	333689	-				1.38988	0.00180438	Up	1.38988	0.00180438	Up	2.0867	1.66625	1.67884	1.51833	2.29452	1.26676	2.12502	1.37562	1.97998	3.30773	1.48169	1.24304	5.27987	4.16233	5.50347	5.86635	4.85374	8.08696	expressed protein
LOC_Os01g01689	Chr.01	335809	371191	+										0.749148	1.13457	0.648275	3.12363	1.68734	1.8317	2.72347	2.25625	2.66137	2.17009	0.679928	1.22526	2.44776	2.02411	2.29427	4.20427	3.31092	3.10662	phosphatidylinositol 3- and 4-kinase family protein, expressed
LOC_Os01g01700	Chr.01	371831	374470	+										14.7555	14.2806	15.7809	19.0086	19.3894	19.7357	19.5344	17.1617	19.745	27.2349	11.612	14.4956	23.4331	19.9978	23.1901	29.9972	28.2893	31.3364	anaphase-promoting complex subunit 11, putative, expressed
LOC_Os01g01710	Chr.01	374728	380716	-										115.285	84.8089	128.469	55.7363	122.036	94.1095	40.3172	38.7463	44.0121	61.8332	110.313	99.4412	77.7641	104.954	85.4653	53.3477	33.9465	41.8205	1-deoxy-D-xylulose 5-phosphate reductoisomerase, chloroplast precursor, putative, expressed
LOC_Os01g01720	Chr.01	383047	386701	-										10.2147	9.80154	12.12	13.3971	10.5897	12.7478	11.9452	12.2955	13.0367	11.5677	12.9077	13.3212	17.6467	17.7526	13.0774	14.7694	11.8989	13.3697	pex14, putative, expressed
LOC_Os01g01730	Chr.01	390051	390623	+										0	0	0	0	0.0890543	0	0	0.0877126	0	0	0	0	0	0	0	0	0	0	serine/arginine repetitive matrix protein 2, putative, expressed
LOC_Os01g01740	Chr.01	392081	396651	-										3.52024	2.4511	2.97228	1.9278	1.82596	3.7029	3.76479	2.96501	2.78534	6.70092	2.26983	3.81243	3.45828	2.4859	2.91185	1.05293	6.6636	4.00046	protein kinase domain containing protein, expressed
LOC_Os01g01760	Chr.01	403692	404402	-	6.53152	0.000157845	Up	7.31525	2.97591e-06	Up	7.31525	2.97591e-06	Up	0	0	0	0.0728202	0	0	0	0.0706882	0	1.66195	0.894018	1.35927	2.81362	2.33711	1.85912	1.26983	1.9617	1.47494	expressed protein
LOC_Os01g01770	Chr.01	409700	410818	+				3.05091	0.00287147	Up	3.05091	0.00287147	Up	0.272317	0.312439	0.854455	0	0.101549	0.117223	0.100609	0.200037	0.314914	1.54988	1.11901	0.809794	0.547396	0.930046	1.36397	0.634133	0.610645	1.27535	ZOS1-01 - C2H2 zinc finger protein, expressed
LOC_Os01g01780	Chr.01	412579	415830	+										0.183853	0.667263	0.455431	0.347818	0.440742	0.593568	0.557958	0.289401	0.941568	1.67526	0.469251	0.58578	0.839934	0.82227	1.01015	0.535164	1.28501	1.3978	exostosin family protein, putative, expressed
LOC_Os01g01790	Chr.01	416241	420497	-										28.8272	25.4099	27.2609	34.23	33.9727	31.7966	44.7345	56.3184	67.6512	20.2351	24.977	22.9365	27.209	23.857	24.7433	38.5592	23.7348	29.5804	expressed protein
LOC_Os01g01800	Chr.01	422462	431692	+										5.02675	4.56297	3.25712	12.1513	7.79416	7.75752	12.2037	14.5361	19.7401	6.85093	4.30334	4.68751	6.44288	5.79549	7.85247	13.4126	9.98043	10.5522	expressed protein
LOC_Os01g01810	Chr.01	432435	432752	-										0	0	0	0	0	0	0	0	0	0	0	0	0	0	0	0	0	0.183208	expressed protein
LOC_Os01g01830	Chr.01	437613	449137	+										10.265	10.4676	11.4026	10.5321	12.0011	11.8565	11.2878	10.6843	12.4314	13.7149	7.97509	8.2186	12.2357	10.2142	12.6056	10.7547	12.61	14.0401	OsPOP1 - Putative Prolyl Oligopeptidase homologue, expressed
LOC_Os01g01840	Chr.01	455512	460716	+				3.42701	0.0135354	Up	3.42701	0.0135354	Up	7.20431	0.31442	0.0351995	2.09681	2.70242	8.62466	1.81119	1.68314	0.788756	5.56355	11.9955	9.62636	17.9171	11.9708	162.808	84.6264	126.051	59.8938	helix-loop-helix DNA-binding domain containing protein, expressed
LOC_Os01g01850	Chr.01	466280	472435	+				5.7818	0.00320131	Up	5.7818	0.00320131	Up	0	0	0	0	0	0	0	0	0	0.0176566	0	0	0.0822026	0.0256053	0.185077	0.0523754	0.00917008	0.0574559	transposon protein, putative, unclassified, expressed
LOC_Os01g01860	Chr.01	473074	476310	-				4.99072	0.00783854	Up	4.99072	0.00783854	Up	0	0	0	0	0	0	0	0	0.0201328	0.0170837	0	0.032357	0.127257	0.082582	0.109001	0.0675683	0.0709806	0.0555919	transposon protein, putative, unclassified
LOC_Os01g01870	Chr.01	478325	481166	+	1.61591	9.91247e-05	Up	0.855688	0.000278942	Up	0.855688	0.000278942	Up	7.43626	4.92864	10.4686	16.7587	17.5019	23.2645	10.0211	8.76833	7.75361	17.824	20.5457	24.8095	41.9181	37.9723	33.8373	21.7245	28.4131	22.3612	helix-loop-helix DNA-binding domain containing protein, expressed
LOC_Os01g01880	Chr.01	482332	482956	+										0.175154	0	0	0	0	0.188495	0	0.16083	0.202552	0	0	0	0	0	0.0783311	0	0	0	expressed protein
LOC_Os01g01890	Chr.01	483885	486492	+	-1.31641	0.033168	Down							2.02896	1.75726	5.0641	0.28352	0.558859	0.52106	0.298139	0.275219	0.719897	12.783	0.823857	1.54267	0.379199	0.415596	0.57742	0.0671129	3.1491	0.0736229	expressed protein
LOC_Os01g01900	Chr.01	488085	492952	-										0	0	0	0	0.0157349	0	0	0	0	0.0165622	0	0	0	0	0	0.0327528	0	0	retrotransposon protein, putative, unclassified, expressed
LOC_Os01g01910	Chr.01	496066	497368	+										18.4599	18.9397	14.7109	10.9641	14.0077	18.0949	12.292	11.1687	10.26	14.6741	15.3399	15.8912	16.8014	19.7528	21.5027	10.2746	27.3484	15.9169	expressed protein
LOC_Os01g01920	Chr.01	498454	506264	+										14.3434	10.9441	15.7914	9.75797	15.9408	15.5626	9.94148	9.19114	9.04252	8.15838	10.0148	9.98044	11.6422	13.8533	14.1984	16.5222	12.1712	12.3841	HD domain containing protein 2, putative, expressed
LOC_Os01g01925	Chr.01	507270	509225	+										0	0	0	0	0	0	0	0	0	0	0	0.0878501	0	0	0	0	0	0	expressed protein
LOC_Os01g01930	Chr.01	509387	510112	+										0.226181	0.308934	0	1.71157	0.281147	0.649086	1.39272	1.79992	0.871868	0.88779	0.202049	0.280249	0.619984	0.143051	0.944073	0.219457	0.614774	0.802483	expressed protein
LOC_Os01g01940	Chr.01	510752	512159	+										0.0440352	0.144352	0.0363605	0.166613	0.0410524	0.142167	0.122017	0.0808677	0	1.5556	0.039337	0.122764	0.281645	0.041776	0.551406	0.128179	0.044884	0.374966	expressed protein
LOC_Os01g01950	Chr.01	512840	513502	+										0	0.202974	0.204507	0.0780922	0.153931	0.0888455	0.228759	0.606447	0	1.21519	0.0737495	0.306879	0.226299	0.156644	0.369208	0.160207	0.504894	0.263621	expressed protein
LOC_Os01g01960	Chr.01	513890	522448	-										18.9719	19.1306	20.3135	43.6407	35.0274	34.4018	43.4094	43.1768	46.5383	23.1887	14.8614	18.6654	28.3001	27.3955	28.9242	47.0308	35.9771	34	transcriptional repressor, putative, expressed
LOC_Os01g01970	Chr.01	524579	528002	-				0.790142	0.0472481	Up	0.790142	0.0472481	Up	3.60043	2.5398	2.63425	2.80215	1.61455	2.20708	1.43122	2.25979	1.73924	4.42749	2.48347	3.17643	2.54016	3.80485	3.87253	2.3879	2.18332	3.05612	expressed protein
LOC_Os01g01980	Chr.01	529367	530008	-										0	0	0	0.0806466	0	0	0.0787474	0	0	0	0	0.0792293	0	0	0	0	0	0	expressed protein
LOC_Os01g02000	Chr.01	537710	543355	+										0.633012	0.178327	0.8167	0.261963	0.866759	0.596071	0.127897	0.108983	0.160131	0.621164	0.618489	0.882374	0.831426	2.34584	0.990816	0.26871	0.120977	0.105277	phosphate transporter 1, putative, expressed
LOC_Os01g02010	Chr.01	542987	544510	-										32.9658	26.9526	26.3216	11.6568	16.7436	49.2824	0.394967	5.46142	0.269734	96.4362	29.032	52.0935	44.1868	52.8127	67.0724	9.76928	21.8725	24.1648	expressed protein
LOC_Os01g02020	Chr.01	549108	553287	+				-1.50628	1.79493e-20	Down	-1.50628	1.79493e-20	Down	20.6292	17.8346	18.9438	99.3082	76.1791	96.2184	132.657	123.947	130.144	14.3137	12.8407	12.634	33.3845	27.8783	32.9757	70.0558	49.5116	53.2357	acetyl-CoA acetyltransferase, cytosolic, putative, expressed
LOC_Os01g02040	Chr.01	554022	558015	-										2.65202	1.41684	1.96806	6.36671	2.75405	2.85401	2.54252	4.20754	2.7757	10.0307	1.87427	3.43157	2.16244	2.24526	3.90334	1.23774	7.71593	4.87736	retrotransposon protein, putative, unclassified, expressed
LOC_Os01g02050	Chr.01	562056	572138	-										1.42639	1.11758	1.04836	0.341016	0.642966	0.404842	0.275075	0.345425	0.253771	0.784443	1.2322	0.859406	0.716095	0.624559	0.700987	0.501886	1.21423	0.800829	phosphoenolpyruvate carboxylase, putative, expressed
LOC_Os01g02060	Chr.01	576443	579569	-										2.93602	2.72839	0.606079	0.148779	0.464336	1.21307	0.556889	1.4683	0.606299	41.6468	0.67911	2.14374	1.43713	1.01965	5.25208	0.63588	22.6583	15.3742	TOO MANY MOUTHS precursor, putative, expressed
LOC_Os01g02070	Chr.01	585963	586445	+										0.679947	0.185744	0.467869	0	0.105648	0	0	0.104057	0.262102	0.222407	0.607403	0	0	0	0	0	0	0	invertase/pectin methylesterase inhibitor family protein, putative, expressed
LOC_Os01g02080	Chr.01	586414	587780	-	1.49918	0.000239577	Up	1.2653	0.00230128	Up	1.2653	0.00230128	Up	22.3112	37.9506	26.9565	9.02079	8.02225	9.4992	8.93125	9.73418	6.87349	40.9146	91.0162	62.5304	31.5311	18.2209	15.3536	2.53923	9.94649	10.1979	peptidyl-prolyl cis-trans isomerase, putative, expressed
LOC_Os01g02090	Chr.01	588863	593759	+										12.7137	12.5761	10.3874	21.9422	17.5084	17.6906	19.7773	22.4672	23.2143	25.3892	14.1667	14.7165	20.1149	18.0075	18.8127	18.8283	22.3027	22.5064	expressed protein
LOC_Os01g02100	Chr.01	598290	601472	+										1.60022	1.51318	1.59237	3.06614	2.60113	2.95848	2.91814	2.88219	3.36891	2.35541	1.3012	1.48706	2.15569	2.23826	2.45886	2.48822	2.40478	2.09632	transposon protein, putative, unclassified, expressed
LOC_Os01g02110	Chr.01	603643	605643	-										0	0	0.0919244	0	0	0	0	0	0	0.0728289	0	0.206909	0	0	0.0331911	0	0	0	helix-loop-helix DNA-binding domain containing protein, expressed
LOC_Os01g02130	Chr.01	620572	621516	-	4.12935	0.000120403	Up	2.06273	0.00884345	Up	2.06273	0.00884345	Up	0.115843	0.142404	0	0.767039	0.161994	0.685662	0.748975	0.47866	0.200945	1.30726	1.34528	1.50712	2.16984	1.04405	2.12406	1.34879	3.18804	2.09614	expressed protein
LOC_Os01g02139	Chr.01	624087	624613	+										48.9194	60.2637	18.0956	15.5227	14.04	43.3681	33.9597	45.777	26.5442	37.2004	23.1026	37.3526	31.1271	11.5285	43.2902	24.1861	46.3688	53.5066	expressed protein
LOC_Os01g02150	Chr.01	625976	627024	+										100.914	151.677	43.7743	24.0367	20.8199	93.8318	39.3265	67.0763	23.6536	88.2217	55.7013	93.3418	61.8357	27.5726	101.321	33.2119	73.714	78.1987	sulfated surface glycoprotein 185 precursor, putative, expressed
LOC_Os01g02160	Chr.01	632093	632913	+										1.5334	0.491736	1.4313	0.126127	0.186461	0.932715	1.10841	1.28556	0.154196	2.61687	0.238226	3.34558	0.426412	1.45473	2.44487	0.0646878	3.12591	3.83198	hydroxyproline-rich glycoprotein family protein, putative, expressed
LOC_Os01g02170	Chr.01	634011	639309	-										0.0374133	0.0204408	0.0926784	0.306711	0.139516	0.241577	0.09215	0.114512	0.129797	0.379369	0.0222811	0.266553	0.455795	0.331276	0.368097	1.01643	0.813536	0.836272	expressed protein
LOC_Os01g02180	Chr.01	640588	644269	-										1.84244	1.80352	1.96505	3.6308	2.81502	2.80891	2.8126	2.34966	3.66943	3.81679	2.03447	2.37799	4.37226	4.22412	3.77648	4.79195	6.54674	4.63032	expressed protein
LOC_Os01g02190	Chr.01	645574	646723	-										0.157136	0.429256	0.345999	0.346819	0.585969	0.225472	0.919197	0.57714	0.363431	0.256992	0.655065	0.876147	0.143575	0.0993829	0.609034	0.152465	0.427106	0.669018	aquaporin protein, putative, expressed
LOC_Os01g02200	Chr.01	648128	651881	-										9.50297	8.3741	7.28426	40.8208	23.0214	23.4958	33.599	33.6521	34.1106	9.85988	10.8015	12.0912	27.4491	30.9885	35.3696	31.8255	26.3852	33.4263	armadillo/beta-catenin repeat family protein, putative, expressed
LOC_Os01g02240	Chr.01	678778	684594	-										0	0	0.018998	0	0	0.0123801	0	0	0	0	0	0	0	0	0	0.0892958	0	0	transposon protein, putative, unclassified, expressed
LOC_Os01g02250	Chr.01	689792	694013	+										0	0	0.011201	0	0	0	0	0	0	0.0133113	0.0484718	0.050424	0	0.0128693	0.0121331	0	0	0	RGA-1, putative, expressed
LOC_Os01g02270	Chr.01	700533	705670	-										0.0937256	0.115216	0.0257969	0.0738801	0.0582513	0	0.0721401	0.100404	0	0.0766428	0.0279086	0.0290326	0	0	0	0.0757829	0.015922	0.0498804	expressed protein
LOC_Os01g02280	Chr.01	707340	714322	+										0.0101986	0	0	0	0	0	0	0	0	0	0	0.0094774	0	0	0.00912184	0	0	0	Leucine Rich Repeat family protein, expressed
LOC_Os01g02290	Chr.01	720629	723317	-										0.156313	0.170804	0.150582	1.7743	0.534326	0.47662	1.27533	1.26785	0.783312	0.613551	0.256	0.4842	0.595098	0.815617	0.792259	0.758334	0.504533	0.554596	Ser/Thr receptor-like kinase, putative, expressed
LOC_Os01g02300	Chr.01	723693	726321	+	1.98555	0.0193463	Up	1.70395	0.00485491	Up	1.70395	0.00485491	Up	0.177497	0.0545488	0.128242	1.00738	0.227527	0.167139	1.04513	0.977887	0.513155	0.478982	0.31712	0.618547	0.628445	0.526222	0.893013	0.387497	0.633215	0.708475	receptor kinase ORK10, putative, expressed
LOC_Os01g02310	Chr.01	728977	730930	+				4.06259	2.8892e-12	Up	4.06259	2.8892e-12	Up	0.4939	0.309525	0.551758	0.494667	0.10834	0.250126	0.134171	0.0266769	0.0671949	0.655711	0.415252	0.593967	2.54839	3.6658	2.83243	1.55041	1.42142	1.32972	expressed protein
LOC_Os01g02320	Chr.01	731149	738020	-	8.00084	1.18495e-08	Up	5.82499	2.07068e-07	Up	5.82499	2.07068e-07	Up	0	0	0	0.0367721	0.0181208	0.0209178	0.0718122	0.0535433	0.0674336	1.7357	0.677181	0.885083	0.976798	1.40145	1.04312	1.01842	2.04064	1.53099	protein kinase domain containing protein, expressed
LOC_Os01g02334	Chr.01	738281	741794	-	-1.66884	0.00112489	Down	-1.56558	0.000683789	Down	-1.56558	0.000683789	Down	3.11786	4.40056	4.14775	5.32498	5.65185	5.77861	8.71928	8.11147	7.21112	5.43912	1.08314	1.28773	1.89919	2.54708	1.54927	1.68065	2.6483	3.22644	expressed protein
LOC_Os01g02350	Chr.01	742272	745156	-	1.97115	0.000797602	Up	0.824539	0.0426974	Up	0.824539	0.0426974	Up	0.289607	0.152576	0.222052	1.81976	0.944965	0.801423	2.6367	2.10838	1.9616	1.48183	0.702209	0.980395	1.20966	1.68774	1.97974	1.70606	2.74104	1.78348	receptor-like kinase ARK1AS, putative, expressed
LOC_Os01g02360	Chr.01	745452	748945	+	3.33895	0.00123527	Up	1.51408	0.00579089	Up	1.51408	0.00579089	Up	0.0684482	0.0186983	0.0376792	0.302148	0.319059	0.19643	0.590064	0.544703	0.448545	1.16423	0.387254	0.402851	0.813035	0.714302	0.816289	0.464895	1.25582	0.801413	resistance-related receptor-like kinase, putative, expressed
LOC_Os01g02370	Chr.01	752080	754992	-	-6.47931	8.37357e-05	Down	-7.04943	7.46157e-06	Down	-7.04943	7.46157e-06	Down	0.424502	0.368354	0.371136	0.2362	0.558702	0.510578	0.230638	0.252214	0.202137	0	0	0	0	0	0	0	0	0	receptor-like kinase ARK1AS, putative, expressed
LOC_Os01g02380	Chr.01	756894	762050	-										0	0.0124087	0	0	0.0282313	0	0	0.013903	0.0875486	0	0	0	0.0138346	0	0	0	0	0	retrotransposon protein, putative, Ty3-gypsy subclass, expressed
LOC_Os01g02390	Chr.01	767169	769681	-	-1.28812	0.000126549	Down	-1.55598	3.08194e-08	Down	-1.55598	3.08194e-08	Down	15.2165	11.6164	18.0464	44.6243	25.0284	18.9569	61.9695	57.846	57.7496	6.56234	5.86578	5.89937	7.43872	8.09142	8.06197	12.037	10.3728	10.0324	protein kinase domain containing protein, expressed
LOC_Os01g02400	Chr.01	770332	773851	+	-2.26186	5.03056e-09	Down	-1.53231	1.93296e-05	Down	-1.53231	1.93296e-05	Down	9.23485	7.42366	12.3118	12.1628	10.4029	7.10858	12.0836	11.7036	14.0538	1.88792	2.07672	1.75808	2.505	3.4375	3.65671	3.53124	2.35321	2.37205	protein kinase domain containing protein, expressed
LOC_Os01g02410	Chr.01	774727	779237	-				-4.94513	0.049476	Down	-4.94513	0.049476	Down	0	0	0.0211592	0.363589	0.143337	0.110308	0.142011	0.141178	0.0592675	0	0	0	0	0	0	0	0	0	protein kinase domain containing protein, expressed
LOC_Os01g02420	Chr.01	781442	784424	+	-1.72394	0.00238575	Down							2.60646	1.33825	2.07441	0.891138	0.585521	0.540719	0.319056	0.605534	0.726307	1.78729	0.364686	0.846294	0.545169	0.71501	0.786457	0.365636	1.02427	0.902483	protein kinase domain containing protein, expressed
LOC_Os01g02430	Chr.01	786171	788619	-	-8.93692	7.33433e-10	Down	-6.02395	1.62498e-11	Down	-6.02395	1.62498e-11	Down	6.50558	6.85171	4.78928	5.36287	4.40863	4.21751	3.83693	4.27024	2.35667	0.0256378	0	0.0242793	0.0238721	0	0.186948	0	0.426087	0.166855	TAK14, putative, expressed
LOC_Os01g02440	Chr.01	789967	792411	+	-7.69079	8.34763e-07	Down	-5.582	6.74521e-05	Down	-5.582	6.74521e-05	Down	0.94148	1.48992	1.07227	1.78111	1.08957	0.663812	0.749641	1.13277	0.638232	0.0318572	0	0	0	0	0.0580747	0.0314998	0.0992719	0	Ser/Thr receptor-like kinase, putative, expressed
LOC_Os01g02450	Chr.01	793088	793985	-				-5.83167	0.00131777	Down	-5.83167	0.00131777	Down	0.288083	0.354136	0.118937	3.54251	4.16282	0.77506	2.12867	3.17427	1.16601	0	0	0	0	0.136652	0	0.419279	0.293636	0	retrotransposon protein, putative, unclassified, expressed
LOC_Os01g02460	Chr.01	794499	795413	+										0.299102	0.0980487	0.0493947	0.565849	0.390379	0.19313	0.110505	0.329569	0.276711	0.234803	0.267191	0.500313	0.54658	0.794521	0.0535048	0.406296	0.0609735	0.318362	receptor kinase LRK10, putative, expressed
LOC_Os01g02470	Chr.01	796842	797533	+										15.317	19.2905	19.8082	16.0865	17.6394	10.4234	11.1306	8.47996	11.2008	11.2727	8.55176	14.5479	17.1852	25.5364	23.4711	12.1298	6.77296	9.11066	expressed protein
LOC_Os01g02490	Chr.01	804084	806932	-	-4.05531	1.84955e-06	Down	-2.40879	0.00837089	Down	-2.40879	0.00837089	Down	1.73588	1.02911	1.55533	0.52404	1.27398	1.07316	0.648151	0.610437	0.854219	0.326182	0.0659864	0.102966	0.37121	0.0350389	0.297309	0.501701	0.188228	0.0786239	expressed protein
LOC_Os01g02500	Chr.01	807850	809721	+										3.11504	2.91755	4.18891	2.35724	2.65512	4.21431	2.38393	2.36995	2.98477	3.84276	3.57775	3.14289	4.96055	7.00811	4.85589	6.56302	2.44935	5.305	glutamyl-tRNA amidotransferase, putative, expressed
LOC_Os01g02510	Chr.01	817542	818335	+										0	0	0	0	0	0	0.127345	0	0	0	0	0	0	0	0	0	0	0	retrotransposon protein, putative, unclassified, expressed
LOC_Os01g02520	Chr.01	821344	824007	+										0	0	0	0	0	0	0	0	0	0	0	0	0.0194979	0	0	0	0	0	retrotransposon protein, putative, unclassified, expressed
LOC_Os01g02540	Chr.01	834939	839111	+										0.014538	0.0238286	0.0960343	0	0.0271066	0.0625812	0.0134278	0.0266982	0.0168121	0.0142659	0.012987	0.01351	0.0265668	0.0137922	0.0130032	0.0141059	0.0296365	0.0154742	retrotransposon protein, putative, unclassified, expressed
LOC_Os01g02550	Chr.01	839809	842757	-										0.124286	0.0611135	0.0821002	0.0235128	0.0231735	0.0267505	0.0459181	0.0228244	0	0.0975682	0.0222052	0.0461991	0.0908485	0.094328	0.200096	0.0964735	0.126682	0.0264579	protein kinase domain containing protein, expressed
LOC_Os01g02560	Chr.01	843530	847454	+	-7.37188	4.22517e-18	Down	-5.73536	1.37539e-17	Down	-5.73536	1.37539e-17	Down	7.52317	6.514	11.2606	2.21283	5.99748	3.86213	2.57813	2.97797	3.59681	0.0782583	0.0949897	0	0.170026	0.0756594	0.0475541	0	0	0.0565909	Ser/Thr receptor-like kinase, putative, expressed
LOC_Os01g02570	Chr.01	852249	854568	-				1.68242	0.00130503	Up	1.68242	0.00130503	Up	3.76833	0.82205	10.4092	1.25655	3.66472	1.54628	0.550881	0.821474	1.56755	4.5225	5.10998	4.71114	6.98534	11.188	8.55958	3.44588	1.54744	2.68361	protein kinase domain containing protein, expressed
LOC_Os01g02580	Chr.01	857957	860583	-	9.19309	3.30866e-12	Up	9.46039	2.97237e-10	Up	9.46039	2.97237e-10	Up	0	0	0	0	0	0	0	0	0	2.0754	2.74583	2.3061	4.19988	4.20022	2.92581	2.43517	1.14973	1.41073	protein kinase domain containing protein, expressed
LOC_Os01g02590	Chr.01	862579	865253	-	7.92703	3.22822e-08	Up	8.70765	5.98288e-09	Up	8.70765	5.98288e-09	Up	0	0	0	0	0	0	0	0	0	1.70615	0.884727	0.75674	1.78974	1.90004	1.57481	1.62294	1.07678	1.1713	receptor-like kinase, putative, expressed
LOC_Os01g02600	Chr.01	865966	869063	+	2.60366	2.09004e-08	Up	2.80343	1.46758e-12	Up	2.80343	1.46758e-12	Up	0.880386	0.597102	1.07789	1.17736	1.41509	0.980109	1.17767	1.31014	1.93088	5.66009	5.39672	4.42919	10.1522	9.12981	7.03264	7.59958	4.11546	5.10545	Ser/Thr receptor-like kinase, putative, expressed
LOC_Os01g02610	Chr.01	870318	874817	-	8.81297	2.58739e-11	Up	7.6214	4.78359e-07	Up	7.6214	4.78359e-07	Up	0	0	0	0	0	0.0219629	0	0	0	1.04138	1.29441	1.57413	2.01391	2.59444	1.60634	1.52475	1.51854	1.60748	protein kinase domain containing protein, expressed
LOC_Os01g02660	Chr.01	898866	902158	-										0	0	0	0	0	0	0	0	0	0	0	0.0164933	0	0	0.063498	0.0172207	0	0	retrotransposon protein, putative, unclassified
LOC_Os01g02680	Chr.01	911735	914246	-										0	0	0.039611	0.136131	0.0447223	0.0258127	0.132925	0.0880969	0	0	0	0	0.0219159	0	0	0	0.0244482	0	protein kinase domain containing protein, expressed
LOC_Os01g02690	Chr.01	915639	919674	+	-5.64501	0.00154137	Down	-6.37792	0.000341124	Down	-6.37792	0.000341124	Down	0.227355	0.256194	0.25813	0.188175	0.317932	0.458758	0.0787474	0.130476	0.361513	0	0	0	0	0	0	0	0	0	resistance-related receptor-like kinase, putative, expressed
LOC_Os01g02700	Chr.01	920992	923630	-				1.72945	2.03644e-05	Up	1.72945	2.03644e-05	Up	0.625949	0.588977	1.55057	0.723668	1.55613	1.29735	1.04923	1.08565	1.17963	1.11472	0.642005	1.18492	4.02469	6.40022	4.33376	5.08368	1.53596	1.92474	protein kinase domain containing protein, expressed
LOC_Os01g02710	Chr.01	924451	925175	+				1.79528	0.000294212	Up	1.79528	0.000294212	Up	0.0907723	0.14878	1.12428	0.601038	2.03097	1.07454	0.670724	1.75032	2.62428	2.85035	0.648702	1.34966	5.5569	6.02808	5.60204	3.96333	2.22053	2.41543	LRk-type protein, putative, expressed
LOC_Os01g02720	Chr.01	929883	934914	-										7.8974	8.12457	8.20329	7.72852	9.00727	8.34067	8.7299	6.49938	7.26247	13.3351	6.71709	8.91995	12.1096	10.0826	11.4408	12.9205	12.5026	11.6029	elongation factor Tu, putative, expressed
LOC_Os01g02730	Chr.01	935574	938367	-										0.903518	0.88377	0.98671	3.58401	1.71181	1.63101	1.29216	1.33811	1.48301	2.37382	1.64028	1.13756	2.15707	1.68668	1.66839	2.00784	2.28748	2.01646	TAK14, putative, expressed
LOC_Os01g02750	Chr.01	954075	956817	+										0.236269	0.290443	0.455213	2.79362	0.770928	0.97468	0.872906	0.506209	0.409841	0.772824	0.246239	0.585499	0.539699	0.224148	0.493091	0.725946	0.321098	0.377225	protein kinase domain containing protein, expressed
LOC_Os01g02760	Chr.01	957907	960626	-										0.153536	0.0629134	0.147907	0.338874	0.262417	0.302922	0.0709058	0.187973	0.147961	0.351547	0.137155	0.237799	0.584526	0.388425	0.320429	0.39726	0.234744	0.354083	receptor-like kinase, putative, expressed
LOC_Os01g02770	Chr.01	961681	965151	+										0	0	0.0453777	0.0519831	0	0	0	0	0	0.0808905	0.0245462	0.0510695	0.0753194	0.0260681	0.0491535	0.026661	0.0560148	0.116989	resistance-related receptor-like kinase, putative, expressed
LOC_Os01g02800	Chr.01	984301	986760	-										0	0	0	0	0	0	0	0	0	0	0	0	0	0	0	0	0.02461	0	receptor-like kinase ARK1AS, putative, expressed
LOC_Os01g02810	Chr.01	987591	990647	+										0	0	0	0.134411	0	0.0305839	0.0262491	0.0521903	0	0	0	0	0	0	0	0	0	0	resistance-related receptor-like kinase, putative, expressed
LOC_Os01g02840	Chr.01	997963	1000997	+										0	0	0	0.0270932	0.0267023	0.0308239	0	0	0	0.0281064	0.0255866	0	0.0261706	0	0	0.111164	0	0.121947	resistance-related receptor-like kinase, putative, expressed
LOC_Os01g02860	Chr.01	1002459	1007068	-										0.0359867	0.0589839	0	0.374442	0.201294	0.329184	0.315766	0.0495654	0.124847	0.123596	0.128589	0.0836049	0.427454	0.460896	0.418435	0.279336	0.476844	0.459647	expressed protein
LOC_Os01g02870	Chr.01	1010259	1012410	+										38.2385	33.0087	11.7877	10.0932	12.0526	14.7359	6.18913	5.81844	3.11645	21.8705	12.102	15.7029	31.478	17.3092	16.6447	4.48756	9.42838	7.05481	auxin-induced protein 5NG4, putative, expressed
LOC_Os01g02880	Chr.01	1016065	1019545	+										21.2722	18.5465	23.9117	69.8339	51.6947	69.639	65.2834	40.6079	38.9047	39.3626	16.8629	24.9841	54.3894	43.4822	56.2157	72.8813	81.6273	82.0439	fructose-bisphospate aldolase isozyme, putative, expressed
LOC_Os01g02884	Chr.01	1024184	1030112	+										10.4973	10.8086	12.0015	10.7297	11.955	11.0485	9.57133	9.10917	9.64917	8.45193	8.22661	7.93261	11.8574	12.3663	11.848	18.7475	13.4627	11.9099	ATP-dependent RNA helicase DHX36, putative, expressed
LOC_Os01g02890	Chr.01	1046604	1053166	+										1.80076	0.430433	0.604061	0.319381	0.104924	0.908398	0.207906	0.878418	0.151845	1.61981	0.435673	1.48168	0.702706	0.658438	3.5904	0.655213	1.759	1.65716	phosphatidylserine synthase, putative, expressed
LOC_Os01g02900	Chr.01	1057137	1059856	-										72.0644	78.0006	46.8026	52.4622	49.2869	119.4	121.478	105.687	120.446	70.2065	65.6272	71.7175	76.6536	50.5002	67.1244	105.689	92.9935	73.9989	glycosyltransferase, putative, expressed
LOC_Os01g02910	Chr.01	1066448	1069826	-										2.61834	2.41146	2.3885	1.95778	2.04577	2.41522	3.61606	4.71682	2.85488	5.23654	1.80436	1.96972	2.25567	1.41943	2.67646	1.35494	4.62593	3.29124	glycosyltransferase, putative, expressed
LOC_Os01g02920	Chr.01	1071962	1075030	-				-0.731109	0.000209833	Down	-0.731109	0.000209833	Down	30.9085	34.1331	30.8551	75.1962	55.0203	70.0522	120.998	112.424	117.244	31.1751	19.5114	27.678	39.2577	32.1597	46.0255	87.2997	81.7842	58.0057	glycosyltransferase protein, putative, expressed
LOC_Os01g02930	Chr.01	1078511	1081702	-										8.22439	7.82127	10.0822	5.12441	3.68973	5.16548	7.90745	8.24768	9.99778	7.35431	6.61976	6.8342	3.89838	3.16891	3.61528	4.35763	6.58045	5.43763	glycosyltransferase protein, putative, expressed
LOC_Os01g02940	Chr.01	1089743	1093528	-				0.685978	9.33251e-05	Up	0.685978	9.33251e-05	Up	36.1276	83.3205	25.3531	8.60059	16.6147	21.7611	11.9546	13.8653	7.15741	44.0571	35.0646	37.3948	32.3098	27.7903	35.8296	6.39651	32.4265	21.7376	glycosyltransferase protein, putative, expressed
LOC_Os01g02950	Chr.01	1097580	1098942	-										0.0478878	0.235471	0.0790834	0	0	0.154605	0	0	0	0.093983	0.0427786	0.178006	0.0437551	0.0908619	0	0	0	0.0509714	expressed protein
LOC_Os01g02960	Chr.01	1103782	1106890	+	1.62529	2.31447e-08	Up	1.37881	1.02303e-08	Up	1.37881	1.02303e-08	Up	2.52943	3.20581	2.40431	1.94748	3.92102	5.25425	1.90162	1.86346	2.44891	15.4409	7.30418	8.88296	13.8937	10.4078	12.6799	16.3521	15.9488	16.5295	expressed protein
LOC_Os01g02980	Chr.01	1120319	1126749	+										0	0	0.0277447	0.0317834	0.0313248	0.21696	0.155174	0.308529	0.155427	0.0329719	0.0300159	0.0312248	0.122804	0.191262	0.120213	0.228214	0.68497	0.429173	expressed protein
LOC_Os01g03020	Chr.01	1145829	1155094	-										12.1582	18.4313	8.05515	9.37923	8.70629	10.3777	13.5378	14.4586	13.5783	11.6162	9.95949	8.8869	12.9677	9.45243	10.5307	9.18561	9.35561	9.85497	tRNA synthetase class I, putative, expressed
LOC_Os01g03030	Chr.01	1155213	1158601	-										3.47749	3.24888	3.33085	15.0326	10.7632	11.8258	12.3338	11.9102	12.1448	4.84562	3.13754	4.33033	7.68928	8.94052	10.3575	19.165	11.2007	11.4004	alanyl-tRNA synthetase, putative, expressed
LOC_Os01g03040	Chr.01	1160152	1164635	-										63.3453	37.6305	81.0859	12.1911	53.509	42.3956	24.0008	23.7163	29.5671	50.1783	83.6684	85.0016	62.0264	86.2325	64.6848	55.3363	41.4841	42.0429	expressed protein
LOC_Os01g03050	Chr.01	1165737	1168415	+	-0.728027	0.0388537	Down	-0.922971	2.45926e-06	Down	-0.922971	2.45926e-06	Down	10.2584	7.26604	11.6772	13.9315	11.8519	13.7602	14.2463	14.0282	17.0319	6.32743	5.3347	6.0262	7.33109	6.56915	7.11088	17.5607	10.1947	10.9189	fruit protein PKIWI502, putative, expressed
LOC_Os01g03060	Chr.01	1168647	1171130	-										9.39681	8.2265	9.8773	25.0304	18.7424	18.7246	28.9221	29.111	32.6968	14.8301	7.373	9.43196	12.4584	13.2266	15.0886	19.0466	22.6233	17.392	splicing factor, putative, expressed
LOC_Os01g03070	Chr.01	1171809	1179372	-										7.43421	7.17819	7.74718	21.7892	15.2561	19.2882	17.7636	16.858	17.9151	23.7969	6.94734	10.8914	18.3131	17.6542	16.3933	34.1002	30.04	27.2058	transposon protein, putative, unclassified, expressed
LOC_Os01g03080	Chr.01	1181158	1182158	+	1.69311	0.000549098	Up							1.36703	1.52362	0.812718	2.01721	1.7842	1.35345	3.73739	5.92467	5.94403	4.34627	2.97967	4.82737	1.49886	1.24502	2.05414	3.18334	2.67528	3.37572	expressed protein
LOC_Os01g03090	Chr.01	1183394	1186707	+										9.80116	9.91679	11.7037	15.6894	17.2905	16.146	17.9661	17.2723	17.0014	17.4599	12.0556	14.1526	20.8039	18.7039	19.7244	19.2391	24.2067	19.0991	methyltransferase, putative, expressed
LOC_Os01g03100	Chr.01	1186260	1191013	-										1.37964	1.00775	0.817245	1.75894	0.978622	1.32334	0.775651	1.15665	0.936458	3.67886	0.910938	0.83614	1.09616	1.19505	1.85097	1.01852	1.77308	2.23464	protein binding protein, putative, expressed
LOC_Os01g03110	Chr.01	1198687	1203506	-										3.00834	2.81449	2.85773	6.09416	5.26165	5.27162	3.51628	2.29785	2.46294	6.47879	3.80513	4.4037	5.64339	6.71826	7.97693	6.56109	6.67536	6.48911	expressed protein
LOC_Os01g03130	Chr.01	1217006	1218122	-										3.03815	3.85524	2.46819	8.06524	6.21291	8.33207	9.32363	10.5288	8.8968	7.26088	3.15175	7.83242	4.83555	4.27694	10.0368	9.50916	13.1361	3.18163	expressed protein
LOC_Os01g03144	Chr.01	1222905	1230507	-										12.2025	16.1832	8.91565	18.7656	23.4923	19.213	21.0461	22.311	17.6612	19.1077	14.6524	14.7032	19.6476	17.6038	22.2656	24.0056	25.9029	19.3605	white-brown complex homolog protein 7, putative, expressed
LOC_Os01g03160	Chr.01	1232473	1236942	+										4.95617	6.40499	5.91373	9.60802	9.31708	10.8431	10.1112	9.90183	10.833	11.5172	4.5247	5.99754	7.38984	9.22296	8.5492	13.1318	11.9631	10.4347	xylosyltransferase, putative, expressed
LOC_Os01g03170	Chr.01	1238623	1242351	+										0.0279835	0.0229332	0.0693192	0.10588	0.052176	0	0.0775396	0.179865	0.129443	0.0274598	0.0249979	0	0.102274	0.0530957	0.0750873	0.0271517	0.0570458	0.119142	seven in absentia protein family protein, expressed
LOC_Os01g03180	Chr.01	1249881	1251448	+										2.1643	2.00256	1.64297	0.693417	1.23665	1.2397	0.773813	0.609009	0.403684	1.71273	1.9022	1.16782	4.36968	3.70911	1.21768	0.304833	1.4944	1.5977	retrotransposon protein, putative, unclassified, expressed
LOC_Os01g03190	Chr.01	1254028	1255635	+										0.157061	0.0643576	0.129688	0.371414	0.0366055	0.338046	0.0725334	0.072108	0.272443	0.192652	0	0.0729773	0.394643	0.0372508	0.140479	0.152392	0.280155	0.585111	expressed protein
LOC_Os01g03230	Chr.01	1309843	1311568	-										0	0	0	0	0	0	0	0	0	0	0	0	0	0	0	0	0.0718028	0	retrotransposon protein, putative, unclassified, expressed
LOC_Os01g03260	Chr.01	1315823	1319863	-										0.0300086	0	0	0	0	0	0	0	0	0	0	0	0	0	0	0	0	0	expressed protein
LOC_Os01g03270	Chr.01	1328172	1329169	+										0.188744	0.0515601	0	0.654628	0.058653	0.541651	0.290551	0.231077	0.36378	0	0	0	0.0574851	0.0596869	0.0562723	0	0.448891	0.0669658	expressed protein
LOC_Os01g03290	Chr.01	1333752	1334739	-										3.86077	0.408257	0.565595	2.70951	4.12173	2.34546	5.86654	5.26036	4.03261	0.061105	0.16688	0.578671	3.01552	6.73464	3.28607	0.181258	0.444295	0.198841	seven in absentia protein family domain containing protein, expressed
LOC_Os01g03300	Chr.01	1335864	1337407	+										1.41436	0	0.233572	0.847311	1.58227	1.31914	2.2208	2.77054	2.07176	0.046263	0.463269	0.306681	1.63692	4.42793	1.77105	0.0914878	0.192216	0.100362	seven in absentia protein family protein, expressed
LOC_Os01g03310	Chr.01	1338229	1339139	-										203.502	28.0173	45.345	189.312	363.582	362.286	213.211	212.126	264.586	47.4027	72.351	84.7567	435.671	738.785	299.599	218.381	132.097	209.059	BBTI1 - Bowman-Birk type bran trypsin inhibitor precursor, expressed
LOC_Os01g03320	Chr.01	1341319	1342277	-										53.1947	4.16298	1.46098	75.2062	109.293	88.5104	88.8812	95.7495	105.54	1.28817	1.52959	3.18239	55.1228	124.269	49.3653	122.111	48.2861	73.4481	BBTI2 - Bowman-Birk type bran trypsin inhibitor precursor, expressed
LOC_Os01g03330	Chr.01	1344557	1346419	-				-1.30758	0.00102216	Down	-1.30758	0.00102216	Down	15.5716	2.02255	3.12952	179.81	45.1666	57.956	106.512	97.605	94.3859	3.02721	2.1784	7.6448	12.8319	27.3714	24.1237	14.282	13.0867	16.2303	BBTI3 - Bowman-Birk type bran trypsin inhibitor precursor, expressed
LOC_Os01g03340	Chr.01	1347567	1348786	-				-1.4502	2.47433e-09	Down	-1.4502	2.47433e-09	Down	114.721	16.1045	38.0833	1050.14	454.443	514.498	753.945	682.867	705.406	38.6985	9.3784	47.905	159.547	213.116	176.365	222.012	446.098	349.896	BBTI4 - Bowman-Birk type bran trypsin inhibitor precursor, expressed
LOC_Os01g03360	Chr.01	1353629	1354802	-	-3.2451	0.0456689	Down							104.156	4.73791	8.54646	213.451	19.1681	195.077	247.568	269.833	67.3414	11.3919	1.41607	7.14886	25.3468	73.8663	68.056	38.2256	381.696	320.729	BBTI5 - Bowman-Birk type bran trypsin inhibitor precursor, expressed
LOC_Os01g03370	Chr.01	1356601	1361257	-										0	0	0	0.786911	0.0352526	0.284858	0.0349263	0.451379	0.153051	0	0	0.19327	0	0.035874	0.0507326	0.128415	0.0192714	0.0402489	senescence-induced receptor-like serine/threonine-protein kinase precursor, putative, expressed
LOC_Os01g03380	Chr.01	1363516	1364303	-				-3.38897	0.0212434	Down	-3.38897	0.0212434	Down	0.416769	0	0	1.64261	0.388539	0.897024	1.60393	1.21184	0.963923	0	0	0.0645497	0.0634671	0	0.124256	0	0.212401	0.0739344	BBTI6 - Bowman-Birk type bran trypsin inhibitor precursor, putative, expressed
LOC_Os01g03390	Chr.01	1365508	1366503	-										107.548	21.1226	19.104	1860.99	851.288	557.228	2589.97	1980.25	2102.55	31.7091	11.0949	29.0585	435.698	316.988	683.136	441.932	623.725	534.228	BBTI7 - Bowman-Birk type bran trypsin inhibitor precursor, expressed
LOC_Os01g03420	Chr.01	1375169	1377242	+										0	0.0357714	0	0.041288	0	0	0.322525	0.160317	0	0.128496	0.038992	0.0405624	0	0	0	0.0423514	0.133471	0.0464596	seven in absentia protein family protein, putative, expressed
LOC_Os01g03464	Chr.01	1395980	1396769	-										0	0.0567814	0	0	0	0	0	0	0	0	0	0	0	0	0.0619708	0	0	0	expressed protein
LOC_Os01g03480	Chr.01	1401504	1403598	-										0.768221	1.73133	0.475749	2.90667	1.25332	0.826731	1.5965	2.11618	2.66516	0.753843	0.686259	0	1.75481	0.91101	1.37423	1.49077	1.95757	2.65749	expressed protein
LOC_Os01g03490	Chr.01	1404155	1407187	+										1.14925	0.664826	1.02338	0.554201	0.69326	0.388009	1.16555	2.08983	0.59936	10.4592	0.442861	0.900454	0.926531	0.662723	4.71631	0.808983	8.24574	7.65131	heavy-metal-associated domain-containing protein, putative, expressed
LOC_Os01g03500	Chr.01	1410987	1413093	-	-1.1294	0.0492349	Down							1.47934	0.998413	1.40115	2.88097	2.06871	2.24755	2.69256	2.07749	2.36486	1.92131	0.466416	0.687368	2.10703	1.98134	2.41282	2.2797	3.10442	3.28814	expressed protein
LOC_Os01g03510	Chr.01	1413839	1419043	+				-0.671291	0.00117893	Down	-0.671291	0.00117893	Down	11.0613	10.1567	11.9816	38.6795	26.9223	31.9994	42.5143	41.3695	58.071	20.0746	7.9687	10.5444	21.8001	15.8875	19.936	54.1242	39.6912	36.6627	WD domain, G-beta repeat domain containing protein, expressed
LOC_Os01g03520	Chr.01	1421693	1428049	+				-0.673437	0.000231133	Down	-0.673437	0.000231133	Down	6.10939	7.02311	6.19735	15.2318	10.6953	10.5909	14.5539	16.3089	15.4088	6.59184	5.1242	5.67738	6.76931	6.85811	7.24464	11.8556	10.8341	9.69534	ubiquitin conjugating enzyme protein, putative, expressed
LOC_Os01g03530	Chr.01	1433033	1436811	+										0.130895	0.178785	0.216163	5.05576	0.366085	2.066	2.55902	4.14654	2.04349	0.17126	0.155906	0.527101	0.637858	1.11761	0.721964	1.33354	0.555907	0.88238	multicopper oxidase domain containing protein, expressed
LOC_Os01g03549	Chr.01	1437163	1445689	+				1.3942	0.000263817	Up	1.3942	0.000263817	Up	58.4418	45.8307	94.7079	3.48314	10.8523	8.33459	2.87448	2.94488	5.65942	35.4345	62.7752	68.2618	20.8818	34.4832	23.4798	6.73079	3.05106	5.18375	multi-copper oxidase type I family protein, putative, expressed
LOC_Os01g03570	Chr.01	1446849	1450473	+										0.384448	0.413522	0.872972	0.250012	0.224004	0.284438	0.28851	0.176503	0.389011	0.565878	0.72979	0.781511	0.790358	0.387519	0.601753	0.862608	0.489822	0.588229	transcription factor X1, putative, expressed
LOC_Os01g03580	Chr.01	1451477	1454682	+										0	0.0150276	0.0302822	0	0.0170948	0	0	0.0336746	0	0	0	0	0.0167545	0.0173962	0	0	0	0	transposon protein, putative, CACTA, En/Spm sub-class, expressed
LOC_Os01g03600	Chr.01	1467735	1471802	-										0	0	0	0	0	0	0	0	0	0.080376	0	0.0380585	0.112261	0.0194267	0.0366307	0.0794743	0	0.0435917	retrotransposon protein, putative, Ty3-gypsy subclass, expressed
LOC_Os01g03610	Chr.01	1474387	1477867	-										0	0	0	0	0	0	0	0	0	0.0174501	0	0	0.0324965	0.0168706	0.0318109	0.0172543	0	0.0757119	retrotransposon protein, putative, unclassified, expressed
LOC_Os01g03620	Chr.01	1486400	1488897	+										2.43716	5.85095	2.95941	1.65442	1.04248	3.20905	4.55505	12.295	0.629992	15.7279	2.53572	16.813	2.96038	0.462425	3.48776	0.973705	7.01403	5.98167	multicopper oxidase domain containing protein, expressed
LOC_Os01g03630	Chr.01	1490473	1492684	-	3.88876	9.02064e-10	Up							0.456131	0.175911	0.819734	0.482219	0	0.490871	1.41259	1.18257	0.496452	6.42429	5.32103	8.92634	0	0	0.143991	0	0.109394	0.228472	multicopper oxidase domain containing protein, expressed
LOC_Os01g03640	Chr.01	1497240	1500609	-	3.68373	0.0369241	Up							0.0716436	0	0	0	0	0	0	0	0	0.16404	0.128	0.466042	0	0	0.0213599	0	0	0.0762569	multicopper oxidase domain containing protein, expressed
LOC_Os01g03650	Chr.01	1503993	1508057	-										12.5587	15.0126	5.79571	18.7867	22.5357	24.5916	22.676	20.3754	22.1669	18.2229	9.08188	12.2556	25.4518	17.558	17.5671	34.571	20.4042	31.5591	sufB/sufD domain containing protein, putative, expressed
LOC_Os01g03660	Chr.01	1508235	1512752	+										1.64748	3.54667	0.832454	1.30252	1.2608	2.03758	2.47555	2.37072	2.18954	2.38878	1.27402	1.43958	2.38153	1.79624	2.68317	1.12134	2.10531	2.11998	MYB family transcription factor, putative, expressed
LOC_Os01g03670	Chr.01	1513136	1514467	+										0.0439292	0.036001	0.072546	0.0415531	0	0	0.0405745	0.0403365	0	0	0	0	0.0401381	0	0.0392913	0	0	0	dihydroflavonol-4-reductase, putative, expressed
LOC_Os01g03680	Chr.01	1515837	1516832	+				-2.55335	5.49448e-10	Down	-2.55335	5.49448e-10	Down	17.8606	1.71142	31.8551	14.1914	12.6546	27.5598	18.0194	4.49104	9.97764	6.90266	0.834569	12.512	3.31405	3.96235	3.09667	4.47904	321.693	30.0076	BBTI8 - Bowman-Birk type bran trypsin inhibitor precursor, expressed
LOC_Os01g03690	Chr.01	1518245	1521644	+	0.968552	0.00103355	Up							1.51029	1.64576	1.52116	13.5639	7.33394	6.30482	7.94054	8.89977	5.71944	2.50805	2.3425	3.63984	6.1719	6.12487	6.94719	12.7055	9.43943	6.09454	TKL_IRAK_DUF26-lg.1 - DUF26 kinases have homology to DUF26 containing loci, expressed
LOC_Os01g03710	Chr.01	1534135	1539627	+				-1.37174	0.00025423	Down	-1.37174	0.00025423	Down	1.13835	0.336883	0.626636	9.75084	4.74612	3.6071	7.24312	11.0042	11.7746	1.39631	0.932158	1.08724	1.47349	1.49993	2.14947	4.35669	2.09497	2.05308	mannose-6-phosphate isomerase, putative, expressed
LOC_Os01g03720	Chr.01	1549229	1551011	-				-1.9757	0.000201759	Down	-1.9757	0.000201759	Down	0.275573	0.0846896	0.227545	14.4345	9.40921	5.52346	9.19486	16.1943	22.8652	0.878851	0.430801	0.672227	1.91991	1.14378	3.08099	8.92386	8.07544	6.41633	MYB family transcription factor, putative, expressed
LOC_Os01g03730	Chr.01	1566138	1569472	+				-1.21641	0.00423412	Down	-1.21641	0.00423412	Down	1.84691	6.36395	1.42104	18.3039	14.4788	17.3461	35.6294	35.5361	58.5892	1.48283	2.21232	2.41844	10.1251	4.10164	7.17084	52.3348	34.7837	32.9725	nuclease PA3, putative, expressed
LOC_Os01g03740	Chr.01	1562612	1566554	-	-4.25071	4.75571e-06	Down							1.06886	1.08788	0.526695	0.6849	0.530371	0.667894	0.477693	0.854804	0.857259	0.0507508	0	0.0961232	0.34654	0.0490654	0.0462585	0.150544	0.298722	0.183497	nuclease PA3, putative, expressed
LOC_Os01g03750	Chr.01	1569585	1570939	-										16.0844	10.7758	10.0492	25.4537	30.5028	27.774	30.1075	27.797	26.6628	58.3323	8.46801	12.4463	17.3785	17.58	40.369	23.7357	32.7888	38.2109	expressed protein
LOC_Os01g03760	Chr.01	1571420	1576753	-										6.22259	7.82248	8.2146	21.7637	17.0452	19.4902	18.0937	14.8485	15.0138	26.6106	6.67387	9.24497	18.7589	16.7262	17.7276	27.8215	28.1695	30.2545	expressed protein
LOC_Os01g03780	Chr.01	1585991	1591955	+										0	0	0	0	0	0	0	0	0.0111166	0	0	0	0	0	0	0	0	0	retrotransposon protein, putative, unclassified, expressed
LOC_Os01g03800	Chr.01	1593624	1596159	+										0	0	0	0	0	0	0	0.113967	0	0	0	0	0	0	0	0	0	0	transposon protein, putative, Mutator sub-class, expressed
LOC_Os01g03810	Chr.01	1597486	1598510	-	-5.19711	0.00810536	Down							0.267004	0.218816	0.529126	0.303074	0.0995671	0.172404	0.0986455	0.245167	0	0	0	0	0.0487923	0.0506611	0	0	0.10886	0	expressed protein
LOC_Os01g03820	Chr.01	1597486	1604610	+	-0.657411	0.0359141	Down							7.21337	6.27748	8.45212	8.13911	6.51661	7.83669	4.75894	4.35255	3.81335	5.39304	4.57201	4.2933	6.66932	6.85959	6.83584	8.49872	6.092	5.75839	C2 domain containing protein, putative, expressed
LOC_Os01g03830	Chr.01	1608984	1617905	+	2.70028	0.00827492	Up	5.05786	0.00251591	Up	5.05786	0.00251591	Up	0.0314935	0.0774291	0.00866823	0.0496501	0	0.0112974	0.058177	0.0674751	0	0.288438	0.281334	0.19511	0.0959188	0.258941	0.18779	0.112044	0.128402	0.0335215	retrotransposon protein, putative, unclassified, expressed
LOC_Os01g03840	Chr.01	1625159	1626771	+										0	0.0907124	0	0	0	0	0	0	0	0	0	0	0	0	0.0990029	0	0.0564113	0.117817	ZOS1-02 - C2H2 zinc finger protein, expressed
LOC_Os01g03860	Chr.01	1638107	1639036	+										0	0	0	0	0	0	0	0	0	0	0	0	0	0.0558361	0	0	0	0	retrotransposon protein, putative, unclassified, expressed
LOC_Os01g03870	Chr.01	1641234	1644237	-										0.617836	0.543838	0.510157	7.12125	2.9226	2.83195	6.2138	7.12287	6.27155	1.68409	0.613243	1.19082	1.71446	2.53994	3.39751	2.99735	3.45194	4.18929	expressed protein
LOC_Os01g03890	Chr.01	1657315	1658388	+				-4.46832	0.0266042	Down	-4.46832	0.0266042	Down	0.222277	0.0455404	0.458844	4.31021	0.155416	0.657818	1.02651	1.12254	1.79932	0.490763	0.297843	0.981156	0	0	0.0497025	0	0.0566404	0	DUF260 domain containing protein, putative, expressed
LOC_Os01g03900	Chr.01	1670322	1670997	-										0	0	0.0668582	0	0	0.261411	0.523507	0.520437	0.84272	0	0.0723313	0.0752444	0.147965	0	0	0.392816	0.247592	0.430919	expressed protein
LOC_Os01g03914	Chr.01	1673010	1680632	-				-0.771995	0.00402487	Down	-0.771995	0.00402487	Down	5.37022	4.46746	6.92751	73.4935	41.0152	43.9658	115.824	105.636	132.524	11.1758	6.60756	9.26534	28.9963	18.4948	30.7227	59.1844	62.7517	52.3717	cation efflux family protein, putative, expressed
LOC_Os01g03930	Chr.01	1681410	1681813	-										0	0	0	0	0	0.225688	0	0	0	0	0	0	0	0	0	0	0	0	expressed protein
LOC_Os01g03940	Chr.01	1684741	1685880	-	-1.65303	5.77467e-06	Down							28.8083	29.2359	17.4045	4.67793	9.08659	12.556	10.0668	8.68516	4.05327	7.16151	7.80619	7.40669	9.03727	5.05611	19.8834	8.43217	8.61331	8.79015	expressed protein
LOC_Os01g03950	Chr.01	1698203	1703090	+										2.87421	3.11491	1.32281	1.99078	2.85523	4.22558	4.10539	2.89874	1.88894	20.3903	0.954067	4.02835	6.09903	2.13074	6.32156	4.19078	19.4187	11.0669	glycosyl hydrolase, family 31, putative, expressed
LOC_Os01g03970	Chr.01	1710239	1710550	-										0	0	0	0	0	0	0	0.161087	0	0	0	0	0	0	0	0	0	0	expressed protein
LOC_Os01g03980	Chr.01	1711930	1712947	-										8.97924	7.0062	4.17332	3.45846	5.66422	6.24921	5.56213	6.76378	10.5082	13.2959	6.29211	14.8398	5.60057	4.59085	7.79079	5.63432	10.7416	9.55743	expressed protein
LOC_Os01g03989	Chr.01	1718965	1719370	+	6.56474	0.000141511	Up	5.43223	0.000739637	Up	5.43223	0.000739637	Up	0	0	0	0	0.138288	0	0	0	0	2.32894	2.25266	2.06769	3.38835	1.97015	4.77629	5.18133	4.68703	4.10506	expressed protein
LOC_Os01g04005	Chr.01	1733867	1738307	-										0	0	0	0	0	0	0.0113839	0	0	0	0	0.0114535	0	0	0	0	0.0125627	0	expressed protein
LOC_Os01g04010	Chr.01	1738965	1739492	+										141.712	128.54	168.03	99.3337	153.568	186.085	115.857	124.887	134.867	146.485	168.265	181.015	206.11	179.19	170.051	211.127	201.396	231.165	expressed protein
LOC_Os01g04020	Chr.01	1746416	1748549	+										28.676	27.7047	26.3891	100.542	79.579	79.2479	91.5643	87.0941	80.1454	49.3318	27.4725	41.5455	98.4774	74.728	72.7472	67.9662	78.928	77.6986	AP2 domain containing protein, expressed
LOC_Os01g04030	Chr.01	1754332	1757728	+	1.27711	0.00857615	Up	1.44655	0.000383377	Up	1.44655	0.000383377	Up	0.956083	1.27324	1.03616	2.65658	2.17259	1.67196	2.81479	1.81065	2.34948	4.98413	2.24195	2.88754	5.67823	6.06578	4.70329	5.73991	6.33432	6.16948	signal peptidase complex subunit 3, putative, expressed
LOC_Os01g04040	Chr.01	1757812	1758730	-				-2.55165	0.0220326	Down	-2.55165	0.0220326	Down	0.35775	0.732962	0.738499	1.3536	1.50083	2.30998	2.1478	3.44917	1.65484	0.877635	1.11853	0.831131	0.326876	0.509094	0.15999	1.38846	0.729291	0.380786	BBTI11 - Bowman-Birk type bran trypsin inhibitor precursor, putative, expressed
LOC_Os01g04050	Chr.01	1760140	1761135	-				-1.07675	0.0168104	Down	-1.07675	0.0168104	Down	158.625	67.0627	31.8172	351.672	284.018	313.205	454.248	331.061	342.547	113.969	37.5234	50.6754	125.092	82.477	242.958	769.878	323.018	373.547	BBTI12 - Bowman-Birk type bran trypsin inhibitor precursor, expressed
LOC_Os01g04070	Chr.01	1765034	1768669	+										0.0301077	0.012337	0.0372906	0	0.0701707	0	0.0417127	0.0138227	0	0.0886325	0	0.0279787	0.0137547	0.0142815	0.026929	0.0146063	0.030688	0	verticillium wilt disease resistance protein, putative, expressed
LOC_Os01g04080	Chr.01	1771369	1772410	-										0.157588	0.0430492	0	0.0496882	0	0.113061	0	0.096467	0	2.42268	0.1877	0.19526	0.143989	0.54818	0.469836	0.050968	0.696046	0.83868	expressed protein
LOC_Os01g04090	Chr.01	1775917	1778105	-										0	0	0	0.0307271	0.0302838	0	0.0600069	0	0	0	0	0	0	0	0.0290546	0	0	0	expressed protein
LOC_Os01g04100	Chr.01	1781075	1782386	+										1.58589	1.22541	2.28226	13.2867	6.04058	3.55963	8.49572	9.98529	11.7897	3.46811	2.59051	3.57909	3.68466	3.99774	6.28173	7.60579	5.77305	6.26973	expressed protein
LOC_Os01g04110	Chr.01	1787870	1791498	-	0.890591	0.0444188	Up							1.8577	2.12053	1.86263	2.38479	2.5978	1.64219	1.53199	2.25405	1.99483	4.81774	3.61534	3.2677	3.69786	3.33595	3.38248	3.28308	4.12514	3.95464	mediator of RNA polymerase II transcription subunit 22, putative, expressed
LOC_Os01g04120	Chr.01	1801924	1806267	-	0.754492	0.0414613	Up							4.4955	7.99067	6.16995	20.8307	8.92001	6.53769	5.49886	7.55842	7.16577	12.1014	7.70613	12.9562	5.30095	15.0423	10.3782	3.77242	1.36226	2.39249	ZOS1-03 - C2H2 zinc finger protein, expressed
LOC_Os01g04130	Chr.01	1815769	1817554	-	-2.00166	3.1383e-06	Down	-1.63896	4.1666e-07	Down	-1.63896	4.1666e-07	Down	14.9391	19.3679	11.3243	19.9224	21.119	23.72	31.3288	33.2813	34.9765	7.44989	3.71915	3.52756	8.39129	7.8995	6.02378	6.297	6.86464	6.77748	peptidyl-tRNA hydrolase, mitochondrial precursor protein, putative, expressed
LOC_Os01g04140	Chr.01	1819528	1822516	-										0	0	0	0	0	0	0.0241086	0	0	0	0	0	0	0	0	0	0	0	transposon protein, putative, CACTA, En/Spm sub-class, expressed
LOC_Os01g04150	Chr.01	1825436	1829373	-										0.0193481	0.0158562	0	0	0.036075	0.0416434	0	0	0	0	0	0	0	0	0	0	0	0	transposon protein, putative, CACTA, En/Spm sub-class, expressed
LOC_Os01g04160	Chr.01	1834110	1837733	+										0.74374	0.943294	0.804202	1.55778	0.9575	1.52454	1.1122	1.13819	1.08534	7.45459	0.442927	1.03672	0.986974	0.722383	1.28292	1.71817	5.37873	2.69532	expressed protein
LOC_Os01g04170	Chr.01	1838170	1839194	-										0.480606	0.875264	1.10235	0.202049	0.0497835	0.172404	0.197291	0	0	5.39733	0.42933	1.14137	0.0975845	0.405289	0.191051	0.103627	1.0886	0.170518	expressed protein
LOC_Os01g04190	Chr.01	1843814	1849186	+										21.2948	19.2298	18.6547	39.5031	26.2961	28.9107	34.5647	33.8691	32.1015	24.1229	15.3462	15.403	22.3797	21.6453	25.8289	27.5418	29.5028	27.2135	transporter family protein, putative, expressed
LOC_Os01g04200	Chr.01	1849834	1856303	+										11.0535	9.08975	6.83745	20.8214	27.0368	32.4977	23.2957	20.7525	22.7318	18.0777	6.05685	7.39504	21.6742	26.8106	28.3855	41.8862	33.1996	41.5019	metallo-beta-lactamase family protein, putative, expressed
LOC_Os01g04210	Chr.01	1857104	1858452	+										1.1514	0.616969	0.292532	2.42958	2.51838	5.4806	4.58111	5.89612	5.73571	3.47646	0.830756	0.946521	2.22546	4.6634	5.90177	11.3436	5.19089	7.02329	DNA binding protein, putative, expressed
LOC_Os01g04220	Chr.01	1864478	1866109	+				-3.44381	0.0136608	Down	-3.44381	0.0136608	Down	0	0	0	1.66192	0.965964	0.387849	0.832194	1.40643	1.14613	0.176827	0	0.0837287	0	0.0427388	0.161175	0.437108	0.0918367	0.383607	DNA binding protein, putative, expressed
LOC_Os01g04230	Chr.01	1867936	1870390	+				2.17713	0.0023757	Up	2.17713	0.0023757	Up	9.13793	4.36531	2.84372	3.69202	0.898985	2.372	1.22997	1.34924	0.743429	44.9021	2.17406	9.8786	6.02075	2.76628	14.2723	1.82672	19.1898	13.9297	inactive receptor kinase At2g26730 precursor, putative, expressed
LOC_Os01g04250	Chr.01	1876913	1879903	+										0	0.0149974	0.0453321	0.0865516	0.0341211	0.0984697	0.152124	0.033607	0.0634881	0.197534	0.0653908	0.0680243	0.167209	0.27778	0.130945	0.0710246	0.205182	0.0779141	expressed protein
LOC_Os01g04260	Chr.01	1888524	1892298	+				0.744964	0.0229452	Up	0.744964	0.0229452	Up	2.93	4.07161	5.6802	2.81168	2.53359	2.87897	1.96105	2.10551	1.37497	20.6261	6.10725	5.84022	3.72472	4.87451	5.54516	1.85407	12.4653	9.98877	fatty acid hydroxylase, putative, expressed
LOC_Os01g04280	Chr.01	1902736	1905247	+	1.22333	0.018102	Up							1.28922	1.46998	3.10102	39.1561	9.37998	14.8694	15.8165	21.6684	9.95001	6.71047	3.73041	5.23497	8.09207	7.33846	14.3386	17.4581	13.5978	5.63809	calmodulin binding protein, putative, expressed
LOC_Os01g04290	Chr.01	1906978	1909667	-										0.931535	0.236922	0.159141	0.121538	0.0898382	0.691368	0.26702	0.383434	0	1.13475	0.0573896	0.716411	0.0880494	0.182844	0.603342	0.436339	0.62208	0.752187	glycosyl hydrolase family 10 protein, putative, expressed
LOC_Os01g04300	Chr.01	1912561	1915094	-										15.5763	37.4893	5.88926	8.6335	6.47087	20.4093	3.65981	5.9719	2.59132	19.9239	8.76367	16.3287	13.9325	7.15527	16.1071	6.44304	8.96886	10.6457	glycosyl hydrolase family 10 protein, putative, expressed
LOC_Os01g04310	Chr.01	1919749	1920431	-										0	0	0	0	0	0	0	0	0	0.358075	0.325973	0.169551	0	0.173092	0.16319	0	0	0	transposon protein, putative, unclassified
LOC_Os01g04320	Chr.01	1925325	1926503	+										0	0	0	0	0	0.0892493	0	0	0	0	0	0	0	0	0	0	0	0	transposon protein, putative, unclassified, expressed
LOC_Os01g04324	Chr.01	1928166	1930290	+	2.06434	0.000132313	Up							0.671604	0.596262	0.277277	0.555868	1.64354	0.511952	0.775396	0.668068	1.58568	1.62013	1.97484	2.13239	3.78414	1.56632	1.12631	0.32582	0.541935	1.4297	expressed protein
LOC_Os01g04330	Chr.01	1930994	1931904	-				-1.79941	0.00163465	Down	-1.79941	0.00163465	Down	22.2908	15.3135	24.9546	133.501	138.129	42.0932	68.3697	79.4991	56.6969	29.7741	27.8562	31.3231	32.6643	25.3653	25.9026	28.5656	36.1936	13.8776	OsCML16 - Calmodulin-related calcium sensor protein, expressed
LOC_Os01g04340	Chr.01	1934117	1935048	+										0.293647	0.433171	0.193975	0.61108	0.328507	0.126405	0.379711	0.43141	0.135832	0	0.0524634	0.0545764	0.214644	0	0	0.0569835	0	0.125022	hsp20/alpha crystallin family protein, putative, expressed
LOC_Os01g04350	Chr.01	1941003	1941953	+										424.13	626.775	277.165	334.17	409.942	488.394	344.428	290.827	221.974	261.384	292.296	337.443	629.753	415.585	363.908	790.934	805.3	761.978	hsp20/alpha crystallin family protein, putative, expressed
LOC_Os01g04360	Chr.01	1944247	1945035	-										1.38747	1.36448	0.458263	12.5993	18.0442	17.0965	43.1871	24.843	25.5918	0.476526	0.681692	0.32234	7.92333	23.1009	6.14289	15.0777	74.5998	69.041	hsp20/alpha crystallin family protein, putative, expressed
LOC_Os01g04370	Chr.01	1948737	1949587	-										1.28639	0.896091	0.0531095	26.7698	49.1093	49.0064	112.934	58.8229	54.1489	0.504924	0.229828	1.43451	54.0671	95.0684	49.2446	181.668	253.714	254.127	hsp20/alpha crystallin family protein, putative, expressed
LOC_Os01g04380	Chr.01	1951928	1952771	+	3.0771	0.000770179	Up	1.87865	8.01091e-10	Up	1.87865	8.01091e-10	Up	0.389117	0.372039	0.0535499	9.75385	13.7244	16.1918	33.2446	18.3411	14.0245	4.39109	1.33247	3.19414	56.0562	67.4936	45.8826	127.738	171.603	185.895	hsp20/alpha crystallin family protein, putative, expressed
LOC_Os01g04390	Chr.01	1955148	1955925	-										2.74382	0.691886	0.813298	0.66549	0.983833	1.05998	0.454872	0.387604	0.325438	2.83054	1.25696	3.39973	0.835677	1.66862	2.64292	0.750894	1.50592	1.04839	expressed protein
LOC_Os01g04409	Chr.01	1957777	1967451	-	-1.08185	0.00488078	Down	-0.75203	0.00629389	Down	-0.75203	0.00629389	Down	4.42781	4.19397	6.09964	24.4143	12.9645	10.4879	17.8178	18.98	17.9343	2.66373	2.40504	2.00566	6.40399	7.66249	7.86097	11.2046	9.25311	7.88645	OsWAK1 - OsWAK receptor-like cytoplasmic kinase OsWAK-RLCK, expressed
LOC_Os01g04430	Chr.01	1968323	1970538	-	-3.83011	2.9662e-08	Down	-3.05063	5.15078e-12	Down	-3.05063	5.15078e-12	Down	4.27707	3.10584	2.59286	4.14816	4.18925	5.94289	8.701	10.1413	8.45221	0.106254	0.290184	0.150935	0.544147	0.667714	0.67794	1.15568	0.827756	0.576264	expressed protein
LOC_Os01g04440	Chr.01	1973699	1977191	-										0	0.0276897	0.0278989	1.15056	0.188993	0.254526	0.530524	0.589461	0.429799	0.0663102	0	0.125593	0	0.16027	0.090661	0.229482	0.103316	0.0719263	expressed protein
LOC_Os01g04450	Chr.01	1977423	1982484	-	-0.791786	0.0262705	Down	-1.24309	0.00108351	Down	-1.24309	0.00108351	Down	2.64177	2.08903	2.23876	9.2941	6.41632	4.04003	12.8423	11.8946	11.5501	1.00055	1.01435	1.61511	2.15971	2.48426	2.36287	3.03542	2.19667	1.18395	OsWAK2 - OsWAK receptor-like cytoplasmic kinase OsWAK-RLCK, expressed
LOC_Os01g04460	Chr.01	1984267	1986394	+				-1.82379	0.014737	Down	-1.82379	0.014737	Down	0.695057	0.427212	0.43044	1.4519	0.755972	0.498663	2.27367	2.3933	2.47832	0.539955	0.0776126	0.349866	0.132307	0.247274	0.181322	0.646296	0.56086	0.215779	Ser/Thr protein kinase, putative, expressed
LOC_Os01g04470	Chr.01	1988731	1991248	+	3.49746	0.00437601	Up	1.46013	0.0363049	Up	1.46013	0.0363049	Up	0	0.145641	0.0978272	0.392236	0.276126	0.573746	0.656569	0.489539	0.685039	0.290646	1.05835	0.715636	1.19076	1.34877	1.00669	3.39114	1.99253	1.57631	expressed protein
LOC_Os01g04480	Chr.01	1993515	1996857	+										0.22962	0.117612	0.165901	0.624451	0.615441	0.308886	0.927873	1.13327	1.09534	0.225323	0.102561	0.0533458	0.209804	0.16338	0.179706	0.250644	0.351069	0.336058	expressed protein
LOC_Os01g04490	Chr.01	1998427	2002855	+	-2.11576	0.038115	Down	-3.31083	0.000510763	Down	-3.31083	0.000510763	Down	0.505059	0.439777	0.208517	0.507599	0.559132	0.543525	0.670579	0.579692	0.47455	0.0929261	0.0563967	0.117336	0.0576841	0.0598934	0.0564671	0	0	0.0671976	Ser/Thr protein kinase, putative, expressed
LOC_Os01g04500	Chr.01	2003219	2003916	-	-6.95446	1.69997e-05	Down	-6.79074	1.87821e-06	Down	-6.79074	1.87821e-06	Down	1.61284	2.31308	2.58026	2.86051	4.13488	2.82048	1.76899	3.05443	3.61368	0.296747	0	0	0	0.0956309	0	0.097806	0	0.32188	expressed protein
LOC_Os01g04520	Chr.01	2014821	2018057	+	-5.35259	0.0074659	Down	-5.62347	0.0159694	Down	-5.62347	0.0159694	Down	0.232794	0.0715427	0.31236	0.302779	0.352666	0.0939467	0.403156	0.400792	0.605719	0	0	0	0	0	0	0	0	0	Ser/Thr protein kinase, putative, expressed
LOC_Os01g04530	Chr.01	2021415	2022167	+				5.23683	0.00444697	Up	5.23683	0.00444697	Up	0	0	0	0	0	0	0	0	0	0.499308	0.324674	0.2702	0.531337	0.344805	0.715174	2.32747	1.48183	1.93427	expressed protein
LOC_Os01g04540	Chr.01	2023879	2026177	+										0	0	0	0.0234489	0	0	0.0228967	0	0.0286674	0	0.0221449	0.0230368	0.0679512	0	0	0	0	0	serine/threonine-protein kinase At1g18390 precursor, putative, expressed
LOC_Os01g04550	Chr.01	2036118	2038198	+										0	0	0	0	0	0.0339117	0.0291052	0.115738	0.0364408	0.0309219	0.0281496	0.0292834	0	0.029895	0.0845543	0.0305749	0.032119	0	expressed protein
LOC_Os01g04560	Chr.01	2041300	2042770	+				5.12616	0.00202799	Up	5.12616	0.00202799	Up	0.0533487	0.174882	0.0440508	0.201852	0	0.0574119	0.147824	0.0979713	0.308468	0.471152	0.238284	0.148729	0.731171	0.60734	1.62235	0.155289	2.55572	0.454271	expressed protein
LOC_Os01g04570	Chr.01	2048717	2052521	+										0.485676	0.49753	0.581494	0.826932	0.520695	0.496534	0.560734	0.490552	0.336988	0.381269	0.36878	0.541599	0.288446	0.161266	0.41268	0.471239	0.173263	0.10339	Ser/Thr protein kinase, putative, expressed
LOC_Os01g04580	Chr.01	2053583	2057638	+										0.0955248	0.0587137	0.315505	33.9294	9.37297	8.27542	32.9319	50.7198	33.6648	0.374948	0.192	0.821122	1.04737	2.74138	7.88181	4.19401	9.42017	5.51592	Ser/Thr protein kinase, putative, expressed
LOC_Os01g04590	Chr.01	2059309	2062277	+	-1.23843	0.000263378	Down	-1.61831	0.000306034	Down	-1.61831	0.000306034	Down	10.6441	8.87453	11.9323	10.9074	17.71	10.1025	10.9577	12.5563	10.514	3.22775	4.49011	3.98404	4.82899	3.29588	6.47911	5.12798	5.68832	6.37283	expressed protein
LOC_Os01g04600	Chr.01	2063612	2066083	-										0.219319	0.128384	0.336319	0.414912	0.438135	0.472046	0.549834	0.661685	0.615947	0.584153	0.0839655	0.145579	0.314901	0.326963	0.448375	0.668798	1.21354	0.933765	expressed protein
LOC_Os01g04620	Chr.01	2071830	2073621	+	3.32509	2.10053e-19	Up							1.19623	0.953846	1.41488	158.567	3.7073	14.0564	25.0241	50.5265	22.3206	6.94789	8.69325	14.8419	5.28775	10.5511	14.7478	1.8508	2.17495	3.40683	transposon protein, putative, unclassified, expressed
LOC_Os01g04630	Chr.01	2074753	2077903	-										18.4333	26.5907	8.67166	51.9234	49.2454	87.5809	62.1669	62.5794	65.7628	25.5021	13.0221	13.4883	69.9195	50.5893	50.7515	86.5677	62.1176	72.6085	muconate cycloisomerase, putative, expressed
LOC_Os01g04640	Chr.01	2080105	2081540	+										6.48674	6.83491	3.67282	1.69467	2.64932	5.11925	3.59483	3.34684	3.14345	7.39591	2.81455	4.0187	1.18539	0.879135	4.19947	1.25878	4.03003	4.80023	reticulon domain containing protein, putative, expressed
LOC_Os01g04650	Chr.01	2083681	2087226	-										20.7108	25.0033	19.7676	121.727	64.5377	82.1514	83.9071	78.595	71.9066	43.7214	20.9026	34.5458	53.2096	53.6027	71.3226	74.4849	48.1542	66.0486	PB1 domain containing protein, expressed
LOC_Os01g04660	Chr.01	2097192	2100694	+				2.81863	0.0383217	Up	2.81863	0.0383217	Up	0	0	0.106157	0.243219	0.0599273	0.0345887	0.0296863	0.0590244	0.0371683	0	0.0861349	0.14934	0.117468	0.640328	0.287475	0.779634	0.163801	0.478945	lipid phosphatase protein, putative, expressed
LOC_Os01g04670	Chr.01	2101874	2102672	-										0.274021	0.224567	0.791923	1.4256	0.574785	0.958397	2.40441	1.69837	2.05975	0.201669	0	0.254644	0.37556	0.129981	0.122546	0.199407	0.139652	0	expressed protein
LOC_Os01g04690	Chr.01	2108947	2109635	-										0.536625	0.439777	0	1.7766	0.250138	2.02124	0.99129	0.246369	0.310283	2.8962	0	1.2467	1.96126	0.254547	2.87982	2.34303	6.56362	1.42795	expressed protein
LOC_Os01g04699	Chr.01	2111026	2111651	-										0	0	0	0	0.0904754	0.313322	0	0.267337	0	0	0	0	0	0	0	0	0	0	expressed protein
LOC_Os01g04710	Chr.01	2120381	2122366	+										67.0003	73.8361	15.3385	7.24748	8.78732	33.9309	7.53501	15.9433	3.44217	192.966	17.0865	48.4065	42.2811	18.6688	106.838	22.971	150.405	229.081	aspartic proteinase, putative, expressed
LOC_Os01g04720	Chr.01	2130798	2137310	+				1.42599	0.0054698	Up	1.42599	0.0054698	Up	1.23081	1.66954	1.05134	0.682484	0.619882	0.913485	0.810147	1.40295	0.343564	7.6076	0.872013	1.66965	2.02944	1.1274	3.31525	0.741243	6.27268	5.99318	leucine-rich repeat protein-related, putative, expressed
LOC_Os01g04730	Chr.01	2137763	2138996	+	1.13049	0.00793819	Up	0.642409	0.000140065	Up	0.642409	0.000140065	Up	14.6738	16.4159	27.0536	59.7801	40.1711	49.3796	40.9466	37.7123	32.1426	154.582	28.7827	55.9156	73.5639	63.418	80.6227	109.607	150.754	121.479	ribosomal protein L24, putative, expressed
LOC_Os01g04750	Chr.01	2154326	2155994	+										0.721501	0.994439	0.568675	0.093065	0.214018	1.16468	0.181746	0.421588	0	0.482726	0.117186	0.792388	0.239722	0.186678	0.117332	0	0.0668553	0.0349073	B3 DNA binding domain containing protein, expressed
LOC_Os01g04780	Chr.01	2182765	2191942	-										0	0	0	0	0	0	0	0	0	0	0	0	0	0	0.0536025	0.0193827	0	0.00708763	retrotransposon protein, putative, unclassified, expressed
LOC_Os01g04790	Chr.01	2195975	2198785	-										0	0	0	0	0	0	0	0	0	0	0	0	0	0	0.102474	0	0	0	retrotransposon protein, putative, unclassified
LOC_Os01g04800	Chr.01	2202264	2203860	+										15.7318	22.6393	18.7916	28.9513	11.9822	20.434	27.573	24.4215	29.6076	14.8992	11.3284	25.767	13.3407	7.08843	14.776	13.3686	8.66382	7.98936	B3 DNA binding domain containing protein, expressed
LOC_Os01g04814	Chr.01	2215586	2222837	-										33.9528	31.3773	34.8492	51.4598	36.0046	43.0571	41.8818	41.0749	43.248	44.3323	30.7275	40.1499	37.6233	38.748	42.3962	55.8585	49.4754	44.4789	vacuolar protein sorting-associating protein 4B, putative, expressed
LOC_Os01g04840	Chr.01	2226000	2229526	-										0	0	0.0335532	0	0	0	0	0	0	0	0	0	0	0	0	0	0	0	vacuolar protein sorting-associating protein 4B, putative, expressed
LOC_Os01g04860	Chr.01	2245732	2250576	+										4.23183	6.05016	2.88215	1.43171	2.59172	2.19396	1.79741	1.90032	2.0361	2.97049	4.16664	2.81309	3.2457	3.75098	4.531	2.36771	2.67619	2.79465	DUF647 domain containing protein, putative, expressed
LOC_Os01g04870	Chr.01	2250820	2255073	-										3.08845	3.14788	2.10015	3.70699	3.29058	3.60298	3.54778	3.31249	4.32189	2.82691	2.78213	3.01477	2.91678	2.31446	2.34455	5.66593	3.57124	4.33706	WD domain, G-beta repeat domain containing protein, expressed
LOC_Os01g04880	Chr.01	2261455	2266908	+										1.25158	2.21551	0.936993	2.06785	1.83577	2.04729	1.63382	1.77746	1.87191	3.97922	1.04351	1.38018	3.67467	2.43806	2.8807	3.04403	4.13328	4.28071	retrotransposon protein, putative, unclassified, expressed
LOC_Os01g04900	Chr.01	2265477	2271051	-										10.2927	10.2593	11.4051	3.50926	8.37166	8.08735	5.32444	6.34137	6.84239	10.9588	12.7296	11.3859	11.6121	15.1613	11.0098	6.8301	7.00051	7.39138	peptidase M50 family protein, putative, expressed
LOC_Os01g04910	Chr.01	2271163	2273757	+										4.76413	5.77161	7.9104	7.10255	4.24832	5.18271	5.88303	5.13529	5.26981	10.6203	5.87491	6.73711	6.67143	7.22172	6.16014	6.98402	8.33959	6.94494	TP53RK-binding protein, putative, expressed
LOC_Os01g04920	Chr.01	2275067	2278872	+										13.1029	6.44706	23.4944	2.70593	5.19091	6.98169	3.09044	3.68209	4.34193	18.898	9.24072	10.681	6.16108	14.3207	11.9251	6.02212	9.45033	8.01997	glycosyl transferase, group 1 domain containing protein, expressed
LOC_Os01g04930	Chr.01	2281534	2285053	-										10.6747	11.0725	9.6625	17.871	13.7616	17.7603	17.2026	17.5118	18.8008	16.0849	10.7128	10.2727	15.5892	13.5804	16.9382	27.7786	22.2389	22.1061	MYB family transcription factor, putative, expressed
LOC_Os01g04950	Chr.01	2292111	2298407	+				-0.771922	0.00264741	Down	-0.771922	0.00264741	Down	9.26561	9.78921	5.55824	20.725	19.417	20.3971	38.6575	39.4245	45.7904	10.763	4.76343	7.45745	12.8799	8.95303	14.8512	29.1989	29.3416	32.1155	peptide transporter PTR2, putative, expressed
LOC_Os01g04970	Chr.01	2328624	2328856	+										0	0	0	0	0	0.344471	0	0	0	0	0	0	0	0	0	0	0	0	hypothetical protein
LOC_Os01g04980	Chr.01	2336924	2340064	+										0.120351	0.0789046	0	0	0	0.0777105	0.0222321	0.110509	0.0278354	0	0	0	0	0	0	0	0	0	transposon protein, putative, unclassified
LOC_Os01g04990	Chr.01	2349919	2353502	-										6.49964	4.93759	6.18093	2.76318	3.91477	3.96889	3.44009	2.74934	2.95586	8.34872	6.6869	6.48116	4.771	6.23547	8.42621	3.6138	5.5828	6.6461	mitochondrial carrier protein, putative, expressed
LOC_Os01g05010	Chr.01	2357769	2360444	-										0.462295	0.227317	2.17583	2.05526	1.46533	2.53727	1.15288	0.806526	0.962295	5.53444	0.536864	1.80434	2.66112	1.88588	2.15014	4.26125	4.38222	3.34603	mitochondrial glycoprotein, putative, expressed
LOC_Os01g05020	Chr.01	2361799	2363814	-										0	0	0	0	0	0	0	0	0	0.0799275	0.0727618	0.0252308	0	0	0.0242842	0	0.027674	0	expressed protein
LOC_Os01g05030	Chr.01	2364720	2367918	+										0	0	0	0	0	0.0222617	0	0	0	0	0	0	0.018901	0	0	0	0	0	transposon protein, putative, unclassified, expressed
LOC_Os01g05050	Chr.01	2372323	2374066	-										0	0	0	0	0	0	0	0	0	0	0.0605898	0	0	0	0	0	0	0	mitochondrial glycoprotein, putative, expressed
LOC_Os01g05060	Chr.01	2374472	2376768	-										7.1556	9.97675	1.30447	16.5698	9.87641	16.9513	17.5529	21.8444	22.9978	19.6516	3.23759	10.0176	8.83066	3.92322	14.5042	19.8819	17.1919	21.2665	mitochondrial glycoprotein, putative, expressed
LOC_Os01g05064	Chr.01	2377322	2377980	-										8.38893	30.699	4.73222	55.4678	14.0927	36.2902	31.1467	46.2172	38.0362	18.3385	14.6168	23.6959	8.12032	13.4744	23.1784	13.8614	12.5296	13.7031	expressed protein
LOC_Os01g05070	Chr.01	2378810	2382690	-										8.79231	8.74111	8.03355	14.5543	7.25614	11.556	7.8879	8.4703	6.87565	25.1761	5.72974	7.46737	11.5564	11.8965	13.6009	10.4889	22.331	22.4757	expressed protein
LOC_Os01g05080	Chr.01	2383530	2385638	-										16.4762	24.1489	11.0538	8.27953	6.46159	7.79995	8.5601	10.5101	6.50381	11.4651	25.3679	19.1021	14.8733	7.10153	6.55357	2.07516	8.80057	7.84111	thylakoid lumenal protein, putative, expressed
LOC_Os01g05090	Chr.01	2386373	2388611	+										0	0.0419227	0.168958	0	0.0476898	0.110102	0	0.0469713	0	0.100395	0.0456971	0.0475376	0.0934805	0.0485305	0.0915083	0.198537	0.208564	0.163347	expressed protein
LOC_Os01g05100	Chr.01	2388208	2390483	-										0	0.122762	0	0	0	0	0	0	0.0346457	0	0.026763	0	0.0821216	0	0.0535927	0.0581376	0.0305368	0.063777	expressed protein
LOC_Os01g05105	Chr.01	2393480	2398292	+										0.625486	0.484641	0.507083	0.505596	0.604322	0.685364	0.651249	0.574332	0.355088	0.948568	0.579071	0.338185	0.810501	0.766021	0.925635	0.783444	0.75346	0.919963	expressed protein
LOC_Os01g05120	Chr.01	2400945	2402884	-										0.0646994	0.106046	0	0.3672	0	0.208881	0.119517	0.0594082	0.3741	0.317443	0.0577966	0.300622	0.472927	0.306901	0.231475	0.50221	0.263786	0.275462	ubiquitin fusion degradation protein, putative, expressed
LOC_Os01g05130	Chr.01	2403270	2405982	+										3.35769	2.88275	3.96071	6.25133	4.0743	5.7356	4.67654	4.30654	6.40989	5.85751	2.85663	3.46696	6.33064	6.21918	5.62504	6.92947	7.93131	7.77182	expressed protein
LOC_Os01g05140	Chr.01	2406438	2408067	+										0.583181	0.682759	1.99496	4.4131	1.86404	2.24142	1.53899	1.14747	1.25246	5.64091	0.967499	2.09035	1.97917	1.8969	2.75709	1.94004	4.41571	4.07911	expressed protein
LOC_Os01g05150	Chr.01	2414271	2415072	+	6.01506	0.00253796	Up							0	0	0	0.645575	2.09966	1.98307	0.44126	0.626675	1.2628	2.21007	0.365805	1.07819	2.24493	4.85607	3.54053	2.84747	3.40866	4.14069	expressed protein
LOC_Os01g05170	Chr.01	2422242	2422914	+				-5.08257	0.0354964	Down	-5.08257	0.0354964	Down	0	0	0.134312	0.461591	0.454931	0.437627	0.15024	0.149359	0.188106	0.159618	0	0	0	0	0	0	0	0	expressed protein
LOC_Os01g05180	Chr.01	2434793	2438774	+	-5.55103	0.003493	Down	-5.12058	0.00287788	Down	-5.12058	0.00287788	Down	0.634193	0.199899	0.362536	0.876763	0.363837	0.734995	1.03635	0.761505	0.56415	0.191484	0	0	0	0	0.0436336	0	0.0497244	0	expressed protein
LOC_Os01g05210	Chr.01	2448716	2449048	+										0	0	0	0	0	0	0	0	0	0.806476	0.587339	0.610993	0.300373	0.467816	1.02912	1.43537	0.33508	0.174956	hypothetical protein
LOC_Os01g05220	Chr.01	2452591	2453586	+										0	0	0	0	0	0	0	0	0	1.17227	0.291047	0.706461	0.0992303	0.103031	1.26278	0.105374	2.10322	2.42751	expressed protein
LOC_Os01g05250	Chr.01	2474556	2475156	+										0	0	0	0	0	0	0	0	0	0.145559	0.662547	0.413538	0.542136	0.562901	0.398024	1.00748	0.453584	0.157887	expressed protein
LOC_Os01g05260	Chr.01	2478076	2480001	-										0	0	0	0	0	0	0	0	0	0	0	0	0.0958086	0	0.0937872	0.712185	0	0	expressed protein
LOC_Os01g05280	Chr.01	2487387	2487986	+										0	0	0	0	0	0	0	0	0	0.300904	0	0.854877	0.28018	0.145455	0.274269	0	0.156277	0	expressed protein
LOC_Os01g05289	Chr.01	2488387	2491433	+										0	0.046971	0	0	0	0	0.052938	0	0	0	0	0	0	0	0	0	0	0	expressed protein
LOC_Os01g05310	Chr.01	2500280	2501249	+				5.66636	0.00285262	Up	5.66636	0.00285262	Up	0	0	0	0	0	0	0	0	0	0.0553725	0.100816	0.209753	0.46403	0.214134	1.00942	0.602263	0.517646	0.480497	expressed protein
LOC_Os01g05320	Chr.01	2504388	2510703	-										0	0	0.0109487	0	0.0123615	0.0142695	0.0367411	0	0	0	0	0	0	0	0	0	0	0	retrotransposon protein, putative, Ty1-copia subclass, expressed
LOC_Os01g05330	Chr.01	2514678	2515682	+										0	0	0	0	0	0	0	0	0	0	0.0684817	0	0	0	0	0.0743819	0	0	expressed protein
LOC_Os01g05360	Chr.01	2535300	2535680	+	5.10054	0.00459744	Up	3.25547	0.0153234	Up	3.25547	0.0153234	Up	0	0.117736	0	0	0.133932	0.154605	0.265385	0.131914	0	1.97364	1.92504	0.934531	0.918857	1.22664	2.18443	0.97575	2.19649	0.152914	expressed protein
LOC_Os01g05370	Chr.01	2535825	2540763	-				-5.79274	0.00671712	Down	-5.79274	0.00671712	Down	0.0168159	0.013781	0	0.127251	0.0783842	0.235256	0.201913	0.169847	0.0194463	0	0	0	0	0	0	0	0	0	retrotransposon protein, putative, unclassified, expressed
LOC_Os01g05390	Chr.01	2547915	2548298	+										0	0	0	0	0	0	0	0	0	0	0	0.423877	0.416767	0	0	0	0	0	hypothetical protein
LOC_Os01g05400	Chr.01	2550946	2552121	+				-5.08246	0.0355006	Down	-5.08246	0.0355006	Down	0	0	0	0.373154	0.459713	0.636806	0.819824	1.9017	0.912398	0	0	0	0	0	0	0	0	0	expressed protein
LOC_Os01g05410	Chr.01	2553620	2554021	+										0	0	0	0	0	0	0	0	0	0	0	0.12653	0	0	0.121783	0.132111	0	0	expressed protein
LOC_Os01g05420	Chr.01	2560858	2565373	+										16.783	18.5205	17.704	29.6291	27.892	28.7229	29.3183	29.4405	29.2976	21.4023	14.7723	16.6268	25.0623	26.2093	27.2007	40.4353	35.8458	32.2124	IWS1 C-terminus family protein, putative, expressed
LOC_Os01g05430	Chr.01	2568051	2570029	+				0.898732	0.0331843	Up	0.898732	0.0331843	Up	2.53798	2.66925	4.78506	1.84054	2.12946	1.77533	1.36743	1.12637	0.929409	3.6527	3.24965	3.06606	2.86004	4.65502	3.89688	3.32442	3.36297	2.65638	OsRhmbd1 - Putative Rhomboid homologue, expressed
LOC_Os01g05440	Chr.01	2570072	2571997	-										0	0	0	0	0	0	0	0	0	0	0	0	0	0	0	0	0.0451382	0	XH domain containing protein, expressed
LOC_Os01g05450	Chr.01	2573049	2574201	-										0	0	0	0	0	0	0.10091	0.100318	0	0	0.0975967	0	0.399298	0.207296	0.0977184	0.318016	0	0	expressed protein
LOC_Os01g05460	Chr.01	2575583	2578210	-										0.182452	0.149524	0	0.258876	0.0850469	0	0.168519	0	0	0.0895188	0.325973	0.0847753	0.583474	0.259638	0.734354	0.265543	0.836862	0.485502	expressed protein
LOC_Os01g05470	Chr.01	2579552	2583575	-										1.55657	1.60766	1.25007	4.71967	3.2402	4.06159	3.26929	2.83896	2.66309	5.5448	1.8286	2.17965	5.22136	4.51105	5.13027	6.18601	8.3458	7.33076	transcription factor X1, putative, expressed
LOC_Os01g05480	Chr.01	2584986	2589023	-	-2.5068	0.0283507	Down							0.764277	1.14216	0.0742442	0.403995	0.502947	1.01601	1.74402	1.52739	0.753853	3.63957	0.0803219	0.146224	0.431316	0.085302	0.76401	0.109053	2.84109	1.57913	expressed protein
LOC_Os01g05490	Chr.01	2589537	2593641	-										300.659	268.161	254.374	333.202	323.595	359.955	382.85	318.039	335.942	327.84	253.679	235.645	284.315	285.936	283.805	298.736	340.892	330.229	triosephosphate isomerase, cytosolic, putative, expressed
LOC_Os01g05500	Chr.01	2599850	2612865	+										10.3808	12.1032	10.6176	20.2148	18.3499	17.107	24.2856	22.1099	23.8854	11.8344	10.3396	10.6795	15.1262	13.7063	14.6819	19.2578	15.4979	15.3164	zinc finger protein, putative, expressed
LOC_Os01g05510	Chr.01	2613656	2623196	-	-1.73238	3.35289e-07	Down	-1.21749	4.06825e-06	Down	-1.21749	4.06825e-06	Down	4.32754	5.97028	4.90209	4.73114	3.68976	5.31241	5.64409	4.95205	5.58287	2.15528	1.51525	1.3944	1.98697	1.98055	2.0034	3.3971	3.36917	3.03222	expressed protein
LOC_Os01g05530	Chr.01	2632554	2638081	+	-1.20768	0.000947411	Down							2.59241	2.47	2.01877	2.69143	3.00628	3.47031	2.92005	3.4448	3.99723	2.81276	0.734286	1.2731	1.96428	2.81933	2.50723	3.8855	4.29656	3.72399	expressed protein
LOC_Os01g05540	Chr.01	2640937	2644665	-										0.204875	0.699583	0	0.0645978	0.190997	1.21263	0.409997	0.501652	0.829227	1.07222	0.274525	0.539431	0.779976	0.712668	0.73298	1.02705	0.661276	0.472479	expressed protein
LOC_Os01g05560	Chr.01	2652648	2655639	+										7.12723	11.0201	7.27661	19.9927	16.3002	19.3452	15.7602	13.3466	15.3473	27.1829	8.81319	15.3346	22.6482	18.8858	20.4118	27.934	24.9788	29.3357	expressed protein
LOC_Os01g05580	Chr.01	2663539	2664072	-										0	0	0	0	0	0	0	0.188237	0	0	0	0	0.374622	0.194485	0.183359	0	0	0.327305	Exo70 exocyst complex subunit family, putative, expressed
LOC_Os01g05585	Chr.01	2665412	2666458	-										2.24557	3.45056	3.01308	9.824	10.729	9.96847	9.33338	12.3715	23.0468	19.0055	5.26572	4.9561	14.6189	9.58663	14.5615	44.3934	25.1774	46.0107	metallothionein, putative, expressed
LOC_Os01g05590	Chr.01	2666504	2667785	+										0	0	0	0	0	0	0	0	0	0.263938	0	0.0416586	0	0	0	0.0869921	0.182771	0.0477152	retrotransposon protein, putative, unclassified, expressed
LOC_Os01g05600	Chr.01	2669952	2672924	-										0	0	0.0152022	0.0870756	0	0	0	0.0338105	0.0425817	0.180664	0	0.0684362	0.0168221	0.087332	0.0329344	0.0357273	0	0.0391929	NBS-LRR disease resistance protein, putative, expressed
LOC_Os01g05610	Chr.01	2674400	2675373	+										0.0561968	0.460547	0.18561	0.318943	0.209561	0.060477	0.363337	0.258005	0.389924	0.661741	0.100402	0.052223	0.308083	0.0533137	0.0502638	0.436211	0.458241	0.179446	Core histone H2A/H2B/H3/H4 domain containing protein, putative, expressed
LOC_Os01g05620	Chr.01	2682019	2684988	-										0	0.0302069	0.0304351	0.122029	0.223355	0.158666	0.442576	0.372291	0.596745	0.361692	0.0493898	0.205516	0.134713	0.209808	0.0989029	0.339752	0.39448	0.392325	NBS-LRR disease resistance protein, putative, expressed
LOC_Os01g05630	Chr.01	2686729	2687700	+				-0.782378	0.000147414	Down	-0.782378	0.000147414	Down	7.99637	8.26075	13.438	34.5168	23.7816	24.3012	37.3967	41.2106	50.5339	54.6507	5.73471	12.4546	15.7445	12.8751	15.1102	35.7336	40.2359	39.4995	Core histone H2A/H2B/H3/H4 domain containing protein, putative, expressed
LOC_Os01g05640	Chr.01	2688623	2692186	-										0.0331029	0.0678217	0.0546673	0.485343	0.293176	0.267181	0.794951	0.668706	1.07187	0.129934	0.0739279	0.123049	0.151231	0.0785116	0.0888242	0.321189	0.134964	0.246642	receptor-like protein kinase 5 precursor, putative, expressed
LOC_Os01g05650	Chr.01	2693134	2695085	-										256.47	185.058	297.566	442.175	494.036	481.197	510.767	565.401	818.856	210.233	300.352	281.674	684.049	715.805	591.428	2301.07	1395.36	1935.98	metallothionein, putative, expressed
LOC_Os01g05660	Chr.01	2698928	2704553	-										2.82228	3.10205	3.11178	11.0554	6.76351	3.48389	5.27486	6.35673	6.08594	3.2419	2.00211	2.76156	4.71755	5.66998	5.07834	6.55603	2.92745	3.26908	expressed protein
LOC_Os01g05670	Chr.01	2707498	2711428	-										56.2151	55.6131	32.887	17.1866	25.9207	78.172	12.9981	22.7438	15.8792	61.2673	35.5792	77.5492	45.6451	49.3006	62.7992	36.9884	39.9776	45.3808	3-oxo-5-alpha-steroid 4-dehydrogenase, putative, expressed
LOC_Os01g05680	Chr.01	2713412	2716075	+										5.03023	5.79931	6.6879	6.20979	9.22003	7.89064	8.26847	6.73255	7.1974	15.0592	6.54992	6.02143	8.49115	9.78698	11.8198	9.34779	15.2078	14.429	geranylgeranyl transferase type-1 subunit beta, putative, expressed
LOC_Os01g05694	Chr.01	2719212	2720873	+										45.0707	15.0332	12.7038	25.7476	15.2625	78.5394	18.5827	24.0882	15.3967	55.8404	13.127	51.3234	21.5367	23.6715	64.5702	35.9799	35.2839	46.5033	expressed protein
LOC_Os01g05710	Chr.01	2722518	2724797	+										0.34908	1.02989	0.115296	0.0660397	0.325434	0.751334	0.322422	0.576956	0.403684	0.890621	0.311836	0.648791	0.382745	0.198703	0.749341	0.609666	0.498132	0.594493	expressed protein
LOC_Os01g05720	Chr.01	2728135	2730972	+										0	0.0636273	0	0	0	0	0	0	0	0	0	0.0721492	0	0	0	0	0	0	expressed protein
LOC_Os01g05730	Chr.01	2735509	2737830	-	-5.67774	0.0016051	Down	-6.37827	0.000905828	Down	-6.37827	0.000905828	Down	0.5406	0.332276	0.334786	1.36363	0.839969	0.339368	0.208049	0.455022	0.468871	0	0	0	0	0	0	0	0	0	retrotransposon protein, putative, unclassified, expressed
LOC_Os01g05744	Chr.01	2742507	2747439	+										1.77545	10.3626	0.536347	0.983072	0.484444	8.80772	2.07983	4.81121	0.55085	1.69972	3.21073	7.44467	3.64012	2.34167	5.22879	2.39493	1.85381	1.52104	expressed protein
LOC_Os01g05760	Chr.01	2752218	2753012	+										0	0.194187	0	0	1.1045	0.509996	1.09428	1.52301	0.548032	2.55768	0.423341	0.440391	5.19606	0.899179	2.54322	0.459815	3.62278	4.03534	PAS2, putative, expressed
LOC_Os01g05770	Chr.01	2753790	2757078	+	-6.38679	0.00019717	Down	-6.26662	0.00160834	Down	-6.26662	0.00160834	Down	0.640184	0.78697	0.330381	0.492015	0.223808	0.818119	0.849988	0.99196	0.508972	0	0	0	0	0	0	0	0	0	expressed protein
LOC_Os01g05780	Chr.01	2759369	2761393	+				2.67259	0.0301471	Up	2.67259	0.0301471	Up	0.283605	0.387369	0	0.357687	0	1.01735	1.30974	0.607625	0.437289	2.6902	0.253347	0.790651	5.26898	1.70401	2.45207	0.550349	4.14336	2.21369	expressed protein
LOC_Os01g05790	Chr.01	2765773	2768644	+										7.78264	6.32535	7.77168	18.1507	13.4116	10.8672	13.2875	14.9026	12.7686	9.17279	5.36266	6.5549	8.9916	8.52239	11.8126	18.9926	15.166	12.8707	SLT1 protein, putative, expressed
LOC_Os01g05800	Chr.01	2770140	2774609	+										87.8505	78.7527	85.6007	23.3126	46.0569	45.4021	33.0899	32.6696	38.2688	53.3155	85.743	75.3921	59.1015	70.0587	63.4456	60.6521	38.3433	39.3013	inner membrane protein, putative, expressed
LOC_Os01g05810	Chr.01	2776973	2781775	+	1.03178	0.0110615	Up	0.863632	9.26609e-06	Up	0.863632	9.26609e-06	Up	8.28792	14.674	7.02645	28.3191	17.6223	21.3678	22.0644	21.5891	18.8612	26.2903	15.5398	24.4029	41.2853	31.4088	37.6394	66.7191	66.3843	53.8495	gamma-glutamyltranspeptidase 1 precursor, putative, expressed
LOC_Os01g05820	Chr.01	2783189	2790454	+										22.9036	66.5701	13.5161	24.2352	14.5967	31.2974	17.6886	17.6442	15.0388	24.9827	21.4136	32.7678	30.6812	15.1609	28.9344	9.44782	18.8607	20.7285	gamma-glutamyltranspeptidase 1 precursor, putative, expressed
LOC_Os01g05830	Chr.01	2791224	2795865	+				-1.02942	0.000120408	Down	-1.02942	0.000120408	Down	12.1899	13.9128	8.44513	34.6761	29.9905	30.2362	41.4937	35.9268	44.6281	10.3571	7.67568	7.07305	17.6034	15.4852	12.791	25.011	23.6679	23.2915	expressed protein
LOC_Os01g05840	Chr.01	2800436	2803742	+	0.868005	0.00172623	Up	1.28405	7.68213e-05	Up	1.28405	7.68213e-05	Up	21.025	17.9545	18.061	4.64606	17.196	14.9828	7.99624	8.37114	6.82421	78.2957	34.4386	31.6225	30.6078	38.3171	55.12	29.9658	82.6237	91.2832	oxidoreductase, short chain dehydrogenase/reductase family domain containing family, expressed
LOC_Os01g05850	Chr.01	2803779	2804844	-										0	0	0	0	0	0	0	0	0	0.231016	0.105153	0.656325	0	0	0	0	0	0	expressed protein
LOC_Os01g05860	Chr.01	2805584	2808152	+										0.0695204	0.0379825	0.114808	0.2192	0.129623	0.124692	0.299653	0.0212783	0.16079	0.318356	0.0621032	0.0646044	0.0635208	0.197861	0.207269	0.0899385	0.165341	0.147994	PPR repeat domain containing protein, putative, expressed
LOC_Os01g05870	Chr.01	2810313	2815017	+										0.0610209	0.0100016	0.0604631	0.253969	0.22755	0.0919358	0.236716	0.145679	0.296377	0.0958061	0.0218042	0.0226824	0.200717	0.0463122	0.0545785	0.106573	0.199031	0.0259801	receptor kinase, putative, expressed
LOC_Os01g05880	Chr.01	2815175	2816401	-										0	0	0	0	0	0	0	0	0	0.131323	0	0	0	0	0	0	0	0	OsFBX1 - F-box domain containing protein, expressed
LOC_Os01g05890	Chr.01	2817650	2818897	-										0	0	0	0	0	0	0	0	0	0.0430379	0	0	0	0	0	0	0	0	OsFBX2 - F-box domain containing protein, expressed
LOC_Os01g05900	Chr.01	2820036	2838580	-	-1.80056	1.63228e-07	Down	-1.77644	1.08402e-12	Down	-1.77644	1.08402e-12	Down	18.7175	28.9067	21.1818	24.3357	22.3856	31.4586	25.0713	27.7316	28.8893	49.6866	4.99618	7.90004	8.92586	7.28684	8.07056	8.53791	23.3348	15.6366	Core histone H2A/H2B/H3/H4 domain containing protein, putative, expressed
LOC_Os01g05940	Chr.01	2830325	2836425	+	-1.20459	0.00489267	Down	-1.10042	0.0233609	Down	-1.10042	0.0233609	Down	0.762912	0.667614	0.683334	1.38214	1.06083	0.821018	1.33764	1.13983	1.36076	0.532926	0.277227	0.312425	0.59074	0.282148	0.520449	0.489307	0.738078	0.825801	receptor kinase, putative, expressed
LOC_Os01g05960	Chr.01	2839934	2843514	+	-6.10989	3.25842e-08	Down	-6.29485	6.13584e-19	Down	-6.29485	6.13584e-19	Down	1.06918	0.993922	1.08049	2.53593	2.0679	2.35275	3.15421	3.10641	4.18909	0	0.0285107	0	0.0437423	0.0151392	0.0285463	0.263221	0.0487966	0.118899	receptor kinase, putative, expressed
LOC_Os01g05970	Chr.01	2844429	2858134	-	-0.754099	0.0339955	Down							25.0998	44.7086	35.0582	43.308	38.398	46.5379	39.7184	44.2615	49.519	126.118	15.6683	25.0111	41.0044	34.6566	36.4607	49.1769	70.5245	59.7409	OsFBO1 - F-box and other domain containing protein, expressed
LOC_Os01g05980	Chr.01	2851954	2855225	+										0.629749	0.946175	0.548883	2.00217	2.54407	1.65663	2.63362	2.21661	3.96495	0.429141	0.265654	0.438914	1.19876	1.62637	1.53333	5.36348	2.6567	3.12807	receptor kinase, putative, expressed
LOC_Os01g06000	Chr.01	2862560	2867272	-										0.322374	0.500577	0.420299	0.72222	0.506169	0.493002	0.532826	0.451804	0.72598	1.16547	0.272823	0.725294	0.542598	0.676057	0.622205	0.625583	0.899293	0.812682	PPR repeat containing protein, expressed
LOC_Os01g06010	Chr.01	2872110	2872988	+										39.6663	48.8888	59.2332	44.9425	43.0169	42.5534	46.1847	45.1133	59.049	271.551	30.1497	42.7638	58.8879	54.3497	60.1519	58.8485	114.882	86.3631	Core histone H2A/H2B/H3/H4 domain containing protein, putative, expressed
LOC_Os01g06020	Chr.01	2877647	2882686	+										3.51715	6.36529	2.38989	5.89142	5.19162	7.05751	5.85419	6.99728	6.52466	5.75221	3.24009	3.84723	6.46073	5.66546	4.68597	8.42487	6.87115	6.59035	aspartyl-tRNA synthetase, putative, expressed
LOC_Os01g06040	Chr.01	2887060	2888434	-										0	0	0	0	0	0	0	0	0	0.231764	0.158239	0.164612	0	0	0	0	0	0	expressed protein
LOC_Os01g06050	Chr.01	2892919	2894707	-	-4.9815	0.00271359	Down							0.244766	0.526553	0.581057	0.491994	0.456372	0.592668	0.169556	0.224748	0.389197	0.150115	0	0.0284322	0.223643	0.29026	0.164193	0.0593725	0.530153	0.325658	expressed protein
LOC_Os01g06060	Chr.01	2896685	2898069	+										0	0.074083	0.111964	0.299278	0	0.0486413	0	0	0	0	0	0	0	0	0	0	0	0	gibberellin receptor GID1L2, putative, expressed
LOC_Os01g06080	Chr.01	2901602	2903619	-										0	0	0	0.856799	0.361902	0.557017	0.358552	0	0.448919	0	0.115593	0	0	0	0	0.627762	0.527572	0.275462	expressed protein
LOC_Os01g06100	Chr.01	2910081	2912507	+	-5.03394	0.0119641	Down							0.202975	0.110896	0.0744889	0.106665	0.0420504	0.194164	0.166645	0.103542	0.0521612	0	0	0	0.0206065	0	0	0	0	0	transposon protein, putative, unclassified, expressed
LOC_Os01g06110	Chr.01	2912904	2916104	-										0	0	0	0	0	0	0	0.0162022	0	0	0	0	0	0	0	0	0	0	transposon protein, putative, unclassified, expressed
LOC_Os01g06120	Chr.01	2920425	2921319	-										0	0.0575093	0.0579438	0.0663784	0	0	0	0	0	0	0	0	0.192354	0	0	0	0	0	expressed protein
LOC_Os01g06140	Chr.01	2925935	2928765	+										0.0805529	0.0330076	0.0665138	0	0	0	0	0	0	0.0395227	0	0	0.0368006	0	0.0360242	0	0	0	expressed protein
LOC_Os01g06150	Chr.01	2930802	2932892	+	-1.41401	0.0240528	Down							4.25898	6.72213	7.12024	0.397888	1.0784	1.13169	0.339953	0.434518	0.304023	1.49628	3.05306	1.07496	1.5854	0.798119	0.658403	0.204068	1.17906	0.559657	expressed protein
LOC_Os01g06200	Chr.01	2950097	2953013	-										0	0	0	0	0	0	0	0.0215613	0	0	0	0	0	0	0	0	0	0	retrotransposon protein, putative, unclassified, expressed
LOC_Os01g06210	Chr.01	2954514	2955504	-										0.0579214	0	0.14348	0	0	0	0	0	0	0.284187	0.155225	0.0538256	0	0	0	0	0	0.0616511	gibberellin receptor GID1L2, putative, expressed
LOC_Os01g06220	Chr.01	2957066	2958443	-	4.22295	3.11654e-05	Up							0	0.162762	0.426379	17.7719	3.48087	5.68527	5.46648	6.89333	3.49102	2.1048	2.02255	5.57376	2.57682	6.59458	6.64365	3.39156	0.445355	1.05697	gibberellin receptor GID1L2, putative, expressed
LOC_Os01g06230	Chr.01	2961194	2961469	+	-2.24129	0.0218045	Down							6.14785	11.2143	2.29256	2.62628	6.28607	4.05502	2.19808	1.27469	2.29339	3.3083	1.94875	0.552883	3.62406	4.13916	1.59642	1.34696	0.202141	1.47762	OsSAUR1 - Auxin-responsive SAUR gene family member, expressed
LOC_Os01g06240	Chr.01	2962422	2964917	-										0	0.233632	0.0181074	0.0414865	0.020444	0	0.0607642	0.0805437	0.0507193	0.0430379	0.137128	0.0407574	0.220406	0	0.156913	0.042555	0.0223521	0.0233415	protein kinase, putative, expressed
LOC_Os01g06250	Chr.01	2966324	2967346	+										0.21402	0.482336	0.4418	0.0506111	0	0.11516	0	0	0	0.840059	0.14339	0.447494	0	0.0507601	0.287137	0	0	0	dirigent, putative, expressed
LOC_Os01g06260	Chr.01	2969154	2970731	+										0	0	0	0	0.12789	0	0.253413	0	0	0	0	0	0	0	0	0	0	0	expressed protein
LOC_Os01g06270	Chr.01	2971125	2979313	-										8.24639	10.6293	8.66021	18.6552	13.634	14.3025	19.4237	18.4276	17.8381	9.16575	6.29377	5.77845	12.9968	12.4819	12.9136	21.8028	17.5995	15.5948	expressed protein
LOC_Os01g06280	Chr.01	2982483	2986968	+				0.713228	0.0394152	Up	0.713228	0.0394152	Up	2.23032	2.15419	3.05839	2.72501	3.71294	3.1431	2.46464	1.97478	2.62525	1.94106	1.52985	2.06027	4.41533	7.14115	6.04392	6.91714	2.88223	4.67721	TKL_IRAK_CrRLK1L-1.4 - The CrRLK1L-1 subfamily has homology to the CrRLK1L homolog, expressed
LOC_Os01g06290	Chr.01	2985356	2989299	-										3.65437	3.74765	3.8749	7.97122	7.35356	7.37113	7.1195	6.03258	6.21199	9.24908	3.49639	4.21248	6.60502	6.70645	6.76931	6.39397	6.92042	7.88565	splicing factor, arginine/serine-rich, putative, expressed
LOC_Os01g06300	Chr.01	2991397	2997317	-										0	0	0	0	0	0	0	0.011274	0	0	0	0	0	0	0	0	0	0	transposon protein, putative, unclassified, expressed
LOC_Os01g06310	Chr.01	2999576	3001204	+	5.48406	0.00123738	Up							0	0.0596506	0	20.4484	21.2391	21.7759	20.1685	19.4487	28.2819	1.14279	0.52017	1.55572	27.0677	29.4855	20.7025	63.914	42.2882	45.0897	glycine-rich cell wall structural protein precursor, putative, expressed
LOC_Os01g06320	Chr.01	3003658	3005728	-										0	0	0	0.0374368	0	0	0	0.0726816	0.0457684	0.0776736	0	0	0	0	0	0	0	0	MYB family transcription factor, putative, expressed
LOC_Os01g06330	Chr.01	3010411	3012164	+										0	0	0	0.0804587	0	0	0	0.156206	0.0491823	0	0	0	0	0	0	0	0	0	retrotransposon protein, putative, unclassified, expressed
LOC_Os01g06340	Chr.01	3013892	3014751	-										0.190939	0.260798	0.525537	0.481629	0.35601	0.205481	0.411501	0.876616	0.883223	3.1852	0.227423	0.768893	0.930457	0.966095	0.455413	1.79087	1.16771	1.62587	expressed protein
LOC_Os01g06350	Chr.01	3015845	3016417	-										0	0	0.0788764	0.090358	0	0	0	0	0	1.49979	0.0853332	0.17754	0	0	0	0	0	0.406704	expressed protein
LOC_Os01g06360	Chr.01	3016864	3021484	+										0	0.0189993	0	0	0	0	0	0.0212873	0.0268097	0	0	0	0.0211826	0	0	0	0.0236301	0	transposon protein, putative, unclassified, expressed
LOC_Os01g06370	Chr.01	3025830	3026390	-										0.390273	0.639676	2.01409	0.184582	0.0909592	0.419997	0	0	0.11283	0.861678	0.435793	0.0906688	0.0891481	0.0925626	0.436336	0	0	0.103851	expressed protein
LOC_Os01g06390	Chr.01	3030594	3031163	-										0	0	0	0	0	0	0	0	0	0	0	0	0.175481	0.091101	0	0	0	0	expressed protein
LOC_Os01g06400	Chr.01	3031479	3033009	+										0	0	0	0	0	0	0	0	0	0	0	0	0.0653326	0	0	0	0	0	expressed protein
LOC_Os01g06410	Chr.01	3034228	3034788	-										0	0	0	0	0	0	0	0	0	0.191484	0	0	0	0	0	0	0	0	expressed protein
LOC_Os01g06420	Chr.01	3035059	3035691	+										0	0	0	0	0	0	0	0	0	0	0.0772448	0	0	0	0	0	0	0	expressed protein
LOC_Os01g06430	Chr.01	3036471	3037289	-										0	0	0	0	0.0623054	0	0	0.1841	0.154573	0	0.119404	0.0621065	0	0	0	0	0	0	expressed protein
LOC_Os01g06440	Chr.01	3037689	3039157	+										0	0.0305359	0	0.0352452	0.0347366	0	0.0344151	0.136853	0.215445	0	0	0.346257	0.102135	0.0706979	0.0333267	0	0	0	expressed protein
LOC_Os01g06450	Chr.01	3039298	3041232	+	3.71742	0.0228492	Up							0	0.0271862	0.0273916	0.345168	0	0.142799	0.214479	0.304602	0.191811	0.292971	0.207437	0.277447	0.0909311	0.220299	0.0593417	0.257497	0.0338126	0.388402	glycosyltransferase family 43 protein, putative, expressed
LOC_Os01g06454	Chr.01	3041412	3044348	-										1.54581	1.20925	0.406127	2.72501	1.76863	1.89039	1.49266	2.1936	1.78761	1.44793	1.06705	1.17532	1.79761	1.7998	1.94822	3.13607	2.22017	1.86971	heat shock protein DnaJ, putative, expressed
LOC_Os01g06460	Chr.01	3044483	3047221	+	0.653268	0.0235902	Up							9.69325	11.5149	12.0425	34.3625	25.8664	24.7868	29.0768	34.418	28.5379	24.7395	12.9489	21.4039	23.97	24.5928	32.9296	37.5342	28.9604	27.0714	uncharacterized Cys-rich domain containing protein, putative, expressed
LOC_Os01g06470	Chr.01	3047504	3051989	+										2.85421	3.84914	3.28157	10.2183	7.37634	7.62066	10.6785	10.8149	11.5315	5.21159	2.74334	2.92097	6.7343	6.23817	6.55991	12.9003	10.5689	9.26781	expressed protein
LOC_Os01g06490	Chr.01	3054465	3057198	+										19.6304	14.9185	19.1027	15.5179	23.0711	22.4271	14.3218	10.5075	12.1933	11.5943	12.6326	12.1039	15.4428	18.0937	17.0032	16.6397	12.707	10.7608	OsSCP1 - Putative Serine Carboxypeptidase homologue, expressed
LOC_Os01g06500	Chr.01	3058543	3059717	-	0.620192	0.0113123	Up	0.93806	6.84108e-05	Up	0.93806	6.84108e-05	Up	13.8543	13.5875	14.9091	11.0103	14.345	14.7261	8.863	8.91529	12.0817	15.3779	19.7308	22.1084	28.4301	31.2966	26.9162	23.2488	21.0084	20.0647	PHLOEM 2-LIKE A5, putative, expressed
LOC_Os01g06530	Chr.01	3078707	3082336	+										0.0390273	0	0.0161127	0	0.0181918	0.0209998	0	0	0	0	0	0	0	0	0	0	0	0	retrotransposon protein, putative, unclassified, expressed
LOC_Os01g06540	Chr.01	3083395	3084568	-										0	0	0	0.342882	0.112645	0	0.111602	0.554738	0.27946	0	0	0.112285	0	0	0	0	0.123158	0	PHD finger protein, putative, expressed
LOC_Os01g06550	Chr.01	3085406	3090887	-				-1.0083	0.000114653	Down	-1.0083	0.000114653	Down	2.03668	1.90556	1.93397	7.48131	5.91768	5.40643	10.8479	9.95835	10.2061	3.53079	1.1826	1.49835	2.93094	3.12371	2.74766	4.61099	4.11727	4.20919	NF-X1-type zinc finger protein, putative, expressed
LOC_Os01g06560	Chr.01	3091123	3092865	-	-3.51911	0.00300384	Down	-2.45468	3.45077e-06	Down	-2.45468	3.45077e-06	Down	4.20802	0.411771	0.440812	24.2093	25.0603	18.0127	50.5558	55.7668	49.0257	0.123262	0.112211	0.175095	6.14032	3.96235	2.19084	4.69233	6.7858	5.98313	transcription factor HBP-1b, putative, expressed
LOC_Os01g06580	Chr.01	3097346	3098527	-										15.4668	21.5178	7.2268	3.59185	10.9223	20.6814	3.07954	5.05995	1.12458	52.9842	9.3076	18.16	21.0288	15.0687	27.4192	4.44819	11.1393	16.857	fasciclin domain containing protein, expressed
LOC_Os01g06590	Chr.01	3099428	3105235	-										8.05329	6.52186	8.77198	43.7072	21.6359	20.7549	41.7459	44.9624	42.2058	9.37846	7.92539	9.46535	17.7434	18.116	17.5394	34.8578	19.1726	16.0494	zinc finger, C3HC4 type domain containing protein, expressed
LOC_Os01g06600	Chr.01	3108117	3113963	-										6.0989	8.85757	3.99477	38.8983	18.4968	20.4657	40.6443	39.2245	36.0978	8.50997	5.40223	4.66324	15.6126	12.573	15.6515	20.1998	19.856	19.2284	glutaryl-CoA dehydrogenase, mitochondrial precursor, putative, expressed
LOC_Os01g06610	Chr.01	3116162	3116902	-										0	0	0	0	0	0	0.0682265	0	0	0	0	0	0	0	0	0	0	0	retrotransposon protein, putative, Ty3-gypsy subclass, expressed
LOC_Os01g06620	Chr.01	3122888	3124069	+										0	0	0	0	0	0.0498347	0	0.0425206	0	0	0	0	0	0	0	0	0	0	expressed protein
LOC_Os01g06630	Chr.01	3124351	3125325	-										0	0	0	0.0599944	0	0	0.0585815	0.0582379	0	0	0	0	0	0	0	0	0	0	small hydrophilic plant seed protein, putative, expressed
LOC_Os01g06640	Chr.01	3128992	3130722	+										1.04349	1.08839	1.80158	24.3173	17.481	12.3526	16.7059	14.1109	13.7492	2.82364	1.4971	2.9091	12.0191	8.5796	8.99382	15.095	12.0864	10.9385	basic helix-loop-helix, putative, expressed
LOC_Os01g06660	Chr.01	3136104	3140217	-				-1.23228	3.1245e-05	Down	-1.23228	3.1245e-05	Down	2.98429	4.11499	3.61804	41.335	30.3828	21.5125	28.5921	24.7708	22.9526	4.02079	3.74495	5.37045	11.8592	10.2462	12.9648	20.2231	18.8062	16.0336	thiamine pyrophosphate enzyme, C-terminal TPP binding domain containing protein, expressed
LOC_Os01g06680	Chr.01	3147379	3152501	-										0	0	0	0	0	0	0	0	0	0.0372866	0.0169719	0.0706216	0.0173593	0.0720966	0.016993	0	0	0	retrotransposon protein, putative, unclassified, expressed
LOC_Os01g06730	Chr.01	3181950	3185346	+										0	0	0.0266095	0.0304829	0	0	0.0892949	0.0591808	0.0745336	0	0	0.0149736	0	0.0152863	0.0432354	0.015634	0.0656942	0.0171505	verticillium wilt disease resistance protein, putative, expressed
LOC_Os01g06740	Chr.01	3188757	3190330	-	5.38122	0.0218245	Up	9.50431	0.000407001	Up	9.50431	0.000407001	Up	0	0	0	0	0	0	0	0	0	0.102372	0.0931943	0.387791	0.603704	0.659817	14.0899	19.8061	15.206	12.7699	ribosome inactivating protein, putative, expressed
LOC_Os01g06750	Chr.01	3196986	3200010	+										0	0	0	0	0.0343624	0	0	0.0338446	0	0	0	0	0	0	0	0	0	0	verticillium wilt disease resistance protein precursor, putative, expressed
LOC_Os01g06770	Chr.01	3209141	3215099	+										0	0	0.00836966	0	0	0	0	0	0	0	0	0	0.0092615	0	0	0	0	0	retrotransposon protein, putative, Ty3-gypsy subclass, expressed
LOC_Os01g06790	Chr.01	3222303	3226257	+	-8.73504	3.20417e-08	Down	-8.95418	2.94613e-11	Down	-8.95418	2.94613e-11	Down	1.50514	0.707006	1.84907	0.329889	1.74543	1.16545	0.542517	0.539335	0.721703	0	0	0	0	0	0	0	0	0	disease resistance protein, putative, expressed
LOC_Os01g06800	Chr.01	3229084	3229782	-										0	0	0	0	0	0	0.0723259	0	0	0	0	0	0	0.0742884	0.0700385	0.0759781	0.0798151	0.0833481	expressed protein
LOC_Os01g06820	Chr.01	3235987	3237799	+										0	0	0	0	0	0	0	0	0	0	0	0	0.0995265	0.155008	0.194853	0.317067	0.111026	0.0579704	hcr2-0B, putative, expressed
LOC_Os01g06836	Chr.01	3241127	3243315	+	-4.76825	0.0193232	Down	-4.56831	0.013494	Down	-4.56831	0.013494	Down	0.210118	0.114798	0.173498	0.596259	0.293828	0.226121	0.291108	0.22509	0.364478	0	0	0	0.0319975	0	0	0.0339787	0	0	disease resistance protein SlVe2 precursor, putative, expressed
LOC_Os01g06852	Chr.01	3246999	3249968	-										0	0	0	0	0.0785048	0	0.0259261	0	0	0	0	0	0	0	0	0	0	0	transposon protein, putative, unclassified, expressed
LOC_Os01g06876	Chr.01	3256822	3257901	+										0	0	0	0	0.0472483	0	0	0	0	0	0	0	0	0	0	0	0	0	Cf-2, putative, expressed
LOC_Os01g06882	Chr.01	3257944	3258893	+										0.115233	0	0	0.109	0	0.12401	0.15965	0.317427	0.466404	0	0	0	0	0	0	0	0	0	expressed protein
LOC_Os01g06890	Chr.01	3259438	3262454	+				-8.33082	1.02655e-13	Down	-8.33082	1.02655e-13	Down	0.047825	0.0195969	0.0394899	6.85359	4.99358	3.963	9.21004	8.56318	8.68303	0	0	0	0.0436978	0	0	0	0	0	leucine-rich repeat family protein, putative, expressed
LOC_Os01g06900	Chr.01	3272839	3276416	+										0	0	0	0	0	0	0	0	0	0	0	0	0	0.0167887	0	0	0	0	verticillium wilt disease resistance protein Ve2, putative, expressed
LOC_Os01g06910	Chr.01	3277305	3277805	-										0	0	0	0	0	0	0	0	0	4.08331	0.285941	0.892372	1.46234	1.21468	0.572596	1.86346	1.30505	2.38492	expressed protein
LOC_Os01g06920	Chr.01	3282976	3286357	+										0	0	0	0.352108	0.0754407	0.191588	0.433506	0.326938	0.18716	0.031763	0.0144577	0	0.162665	0.0307082	0.130282	0.251253	0.230949	0.137813	resistance protein SlVe1 precursor, putative, expressed
LOC_Os01g06980	Chr.01	3294624	3295212	-										0	0	0	0	0	0	0	0	0.241134	0	0	0	0	0	0	0	0	0	POEI35 - Pollen Ole e I allergen and extensin family protein precursor, putative, expressed
LOC_Os01g07060	Chr.01	3320451	3321035	-										0	0	0.0772584	0	0.0872276	0	0	0	0	0	0	0.0869491	0	0	0	0	0	0	POEI43 - Pollen Ole e I allergen and extensin family protein precursor, putative, expressed
LOC_Os01g07070	Chr.01	3322774	3328256	+										2.87653	3.6782	3.13324	10.4399	9.01503	9.63813	9.44035	10.2654	11.5601	6.02575	2.7701	4.03812	8.23904	7.54818	7.91924	12.5497	14.4312	9.27214	transposon protein, putative, CACTA, En/Spm sub-class, expressed
LOC_Os01g07080	Chr.01	3328533	3331963	-										1.12404	1.12143	1.27114	2.21893	2.41472	2.68226	2.48265	2.75977	3.05185	3.57276	1.26606	1.90745	3.12575	2.8282	3.19094	5.19232	4.18431	4.21347	DEAD-box ATP-dependent RNA helicase, putative, expressed
LOC_Os01g07090	Chr.01	3332952	3336075	-										50.7841	41.3623	56.5033	10.7695	26.4442	20.884	12.0698	11.7835	13.5282	25.1856	48.6862	39.4851	26.7041	36.8578	22.6413	9.7562	9.49121	10.3278	5-azacytidine resistance protein azr1, putative, expressed
LOC_Os01g07100	Chr.01	3336408	3342886	+										10.5922	10.5894	11.9974	13.1143	11.8911	11.2796	13.2664	13.3414	14.4296	14.8019	9.51167	11.4923	13.8331	14.3103	12.6484	13.1292	16.1663	15.6423	expressed protein
LOC_Os01g07110	Chr.01	3345203	3355066	-										0.216537	0.216892	0.367529	0.295858	0.426169	0.207137	0.622225	0.618576	0.598197	1.29851	0.11821	0.2683	0.175867	0.205428	0.0860781	0.140067	0.331066	0.192067	BRCA2 repeat family protein, expressed
LOC_Os01g07120	Chr.01	3356383	3361204	+				-1.66582	8.86385e-07	Down	-1.66582	8.86385e-07	Down	1.59658	1.41265	1.13165	17.5079	12.3948	9.01663	17.3174	17.7607	20.0971	2.28765	1.02235	1.32612	3.14996	2.9221	4.68844	14.2437	12.0539	8.40669	AP2 domain containing protein, expressed
LOC_Os01g07130	Chr.01	3358521	3360676	-										0	0	0	0.0605557	0.029841	0	0.0886944	0.0293914	0	0	0	0	0.0292468	0	0.0286298	0	0	0	expressed protein
LOC_Os01g07140	Chr.01	3361963	3367663	-										0.176757	0.0965711	0.113517	0.538744	0.512661	0.190219	0.471637	0.504937	0.635929	0.520346	0.175443	0.328516	0.251227	0.204953	0.439154	0.247726	0.300273	0.418086	kelch repeat-containing protein, putative, expressed
LOC_Os01g07150	Chr.01	3376593	3377205	+										0.267875	0.43906	0.958483	0	0.24973	0.864831	0.247418	0.245967	0	3.68006	0.079765	0.580842	0.652686	0.423553	0.878509	0.606461	1.09215	0.950413	expressed protein
LOC_Os01g07170	Chr.01	3386907	3390756	-				0.896128	0.00757923	Up	0.896128	0.00757923	Up	1.02279	1.13563	1.08972	2.43427	2.06081	2.41441	2.22458	1.39357	2.74709	4.56497	0.854721	1.90093	4.73291	4.60118	3.54119	7.77903	5.54881	6.81284	HORMA domain containing protein, putative, expressed
LOC_Os01g07180	Chr.01	3391757	3393011	-										0	0	0	0	0	0	0	0	0.0649207	0	0	0	0	0	0	0	0	0	expressed protein
LOC_Os01g07190	Chr.01	3395762	3396310	+										0	0	0	0.188616	0.37179	0.429177	1.38131	1.92249	2.30593	0	0	0	0.0910967	0	0.0891747	0.386948	0.609735	0.106121	expressed protein
LOC_Os01g07200	Chr.01	3397337	3400518	+				-0.776134	0.00121283	Down	-0.776134	0.00121283	Down	11.1005	15.0821	8.95481	55.3673	41.1221	46.6442	60.7749	56.4621	55.3168	18.4532	9.88357	10.7906	30.0273	20.1613	30.0143	42.8341	45.0718	32.1034	staphylococcal nuclease homologue, putative, expressed
LOC_Os01g07212	Chr.01	3401288	3407358	+	-1.13858	0.0164048	Down	-0.963732	0.0372844	Down	-0.963732	0.0372844	Down	1.4136	1.32012	1.3301	2.48769	1.25655	1.76891	1.7611	1.29799	1.78678	3.41946	0.469871	0.733192	0.961193	0.561379	0.882107	0.478456	1.37383	1.22469	staphylococcal nuclease homologue, putative, expressed
LOC_Os01g07240	Chr.01	3414659	3415986	-										13.4778	10.1334	4.15206	1.20861	1.88281	7.49614	1.29435	3.06551	0.428975	26.1276	4.71286	5.66871	3.12575	1.25127	14.5986	1.23974	17.2246	15.7935	expressed protein
LOC_Os01g07250	Chr.01	3422011	3425559	+										8.01476	8.00185	8.29865	4.24189	7.47187	6.36621	5.69891	3.82566	4.74456	13.3264	7.98359	9.48735	11.3624	8.08634	8.22112	7.96167	10.4385	11.1375	saposin-like type B, region 1 family protein, putative, expressed
LOC_Os01g07260	Chr.01	3425737	3429654	-										1.49095	3.3964	1.12677	1.50593	1.50776	2.33878	1.54048	0.835335	0.964368	6.07538	1.5802	1.66733	3.14019	1.67818	1.15273	1.34856	2.98787	1.39868	expressed protein
LOC_Os01g07270	Chr.01	3430549	3430923	+										7.88194	23.3258	5.66458	6.21302	14.6961	12.7234	14.2904	12.4643	12.9971	11.0287	11.6046	9.63048	25.2061	11.7703	10.183	8.63901	12.0508	13.5164	transposon protein, putative, unclassified, expressed
LOC_Os01g07280	Chr.01	3431606	3435618	-	-0.9338	0.0203894	Down							1.3721	2.20336	1.54635	2.71855	3.56091	3.05298	2.62027	2.45167	2.20856	1.87407	0.795056	0.930461	3.25282	2.49787	1.65843	1.43926	3.19398	2.21042	disease resistance protein, putative, expressed
LOC_Os01g07300	Chr.01	3445159	3446607	+	1.23714	0.00188001	Up							1.01992	1.30021	1.31003	12.4703	9.54356	6.91082	20.1316	21.0541	18.3035	1.22324	2.42961	3.12423	5.48787	6.809	4.79771	6.37744	4.58185	7.55896	uncharacterized 50.6 kDa protein in the 5region of gyrA and gyrB, putative, expressed
LOC_Os01g07310	Chr.01	3446936	3450222	-	-0.83767	4.30119e-05	Down							27.6985	25.951	26.8952	21.9147	23.9729	26.1974	16.3543	17.1354	14.1039	31.5058	13.2358	15.8171	24.8606	21.3286	21.9047	14.3762	22.9154	25.2852	transporter-related, putative, expressed
LOC_Os01g07320	Chr.01	3455254	3456059	+										0.356005	0.364693	0.587917	0.336749	0.0829726	0.574679	0.246614	0.32689	0.102923	2.44539	0.954067	0.992492	0.975845	1.51983	0.716443	0.431778	0.907167	0.378929	expressed protein
LOC_Os01g07330	Chr.01	3456200	3464954	-										0.219933	0.38301	0.295103	0.247044	0.243479	0.281061	0.101569	0.214568	0.317919	0.836288	0.392936	0.383213	0.313988	0.495542	0.381131	0.493476	0.336258	0.204833	expressed protein
LOC_Os01g07340	Chr.01	3465634	3467520	-										0.319074	0.594294	0.479027	1.39933	1.05464	0.593104	0.723374	0.612593	0.704425	1.70783	0.544152	0.458245	1.27217	1.54104	0.908051	0.703612	0.886976	1.04973	pentatricopeptide, putative, expressed
LOC_Os01g07350	Chr.01	3467858	3472117	-										0.780925	0.916345	1.11378	1.98102	1.70425	2.19651	2.59008	2.72156	3.63284	1.60228	0.951283	1.36894	2.05951	1.95318	1.92081	3.96076	3.79898	3.04147	transposon protein, putative, unclassified, expressed
LOC_Os01g07360	Chr.01	3473760	3477924	-										0.943719	1.24799	1.222	2.31284	1.6996	2.88522	0.891462	1.0044	0.768898	4.39877	0.498156	1.31548	1.3914	0.915651	3.03103	2.58052	4.50349	4.63434	KIP1, putative, expressed
LOC_Os01g07364	Chr.01	3478537	3478980	-										0	0	0	0	0	0	0	0.226393	0	0	0	0	0	0	0	0	0	0	expressed protein
LOC_Os01g07370	Chr.01	3479338	3484579	-				0.673417	0.0166607	Up	0.673417	0.0166607	Up	37.0798	28.6604	38.4963	16.5723	25.5246	29.0254	17.5846	19.4586	17.456	30.6032	25.8956	34.4156	44.255	52.8952	37.0775	39.804	23.5638	26.9951	KIP1, putative, expressed
LOC_Os01g07376	Chr.01	3489310	3491991	-	-1.26432	0.000382693	Down	-0.947695	1.84441e-07	Down	-0.947695	1.84441e-07	Down	15.1421	12.777	20.5605	26.6833	32.1017	34.8841	32.219	28.1164	32.4919	6.87901	5.71121	7.40047	19.2157	16.4934	18.4592	46.7422	24.9801	33.7265	thioredoxin, putative, expressed
LOC_Os01g07382	Chr.01	3493219	3496598	-										7.02762	9.82644	6.10193	9.49154	9.32082	11.8121	8.13042	7.38423	8.71337	14.6098	6.66616	8.71879	9.59861	10.2755	11.7613	9.77115	14.9169	11.8757	expressed protein
LOC_Os01g07390	Chr.01	3501094	3504833	+										4.63021	12.9196	3.16328	7.63853	4.39366	7.11838	6.59313	8.45247	7.52177	4.00265	2.97906	4.0979	5.13719	4.00046	7.09949	8.12942	8.53998	7.30454	zinc finger, C3HC4 type family protein, expressed
LOC_Os01g07400	Chr.01	3505665	3510531	+										6.06764	6.90752	6.26793	12.0793	8.30745	8.30565	11.3493	12.052	10.2462	7.27444	5.73779	5.35547	7.51573	7.44231	8.19733	10.3458	10.4284	8.97144	WD40-like domain containing protein, putative, expressed
LOC_Os01g07410	Chr.01	3511835	3515902	+	-0.67403	0.0388897	Down							6.84197	8.97556	5.48397	5.68958	3.43459	6.17635	3.54168	3.95815	3.85466	7.8206	3.806	4.79773	4.87755	3.63778	5.62646	4.01233	6.23304	4.85502	growth regulator related protein, putative, expressed
LOC_Os01g07420	Chr.01	3516658	3519175	-										7.38698	9.15455	6.30782	4.7719	3.99759	12.1377	1.56427	2.08449	0.333365	16.1947	6.37353	15.1357	12.2479	9.43516	15.4703	6.18844	9.99019	13.6542	hydrolase, alpha/beta fold family protein, putative, expressed
LOC_Os01g07430	Chr.01	3520778	3521976	-	2.78988	0.0290512	Up							0.0747756	0.0612804	0.18523	0	0	0.160941	0	0	0	0.880513	0.400786	1.11181	0	0	0.267524	0	0	0	myb-like DNA-binding domain containing protein, putative, expressed
LOC_Os01g07450	Chr.01	3532859	3533749	+										0.13981	0.286445	0.750383	0	0	0	0	0	0.0808399	0.342984	0.312235	0.259848	0	0	0	0	0.0712526	0.148813	MYB family transcription factor, putative, expressed
LOC_Os01g07460	Chr.01	3536083	3536467	+										0	0	0.647973	0	0	0	0	0	0	0	0	0	0	0	0	0	0	0	conserved hypothetical protein
LOC_Os01g07480	Chr.01	3551044	3553146	-	1.28955	0.0371417	Up							0.379056	0.497034	0.84508	2.58159	0.459394	1.14219	0.560175	1.00936	0.219175	1.22747	1.08357	1.69081	0.623419	1.69016	1.55957	1.43438	1.275	0.403465	DUF260 domain containing protein, putative, expressed
LOC_Os01g07490	Chr.01	3559732	3574280	-										4.55817	5.4335	4.49473	10.0575	8.45493	7.78367	10.6644	9.05394	10.9889	6.78322	4.24012	5.21605	7.76168	7.33526	7.03356	10.6364	8.8889	9.08187	RST1, putative, expressed
LOC_Os01g07500	Chr.01	3577466	3581859	-				1.04856	0.00690789	Up	1.04856	0.00690789	Up	12.6745	8.19571	16.6477	1.66935	1.57048	2.33086	0.987901	0.785685	0.803976	11.5452	8.76639	12.4989	2.85853	4.64228	4.9507	1.19345	3.51588	1.96383	alliin lyase precursor, putative, expressed
LOC_Os01g07520	Chr.01	3591811	3596154	-	-0.654586	0.00871657	Down							12.4366	15.4577	11.8567	20.8574	18.4464	19.1983	19.5345	19.1964	17.2246	18.3655	7.15285	9.15981	17.3675	13.6226	17.2405	16.0105	16.8439	16.4497	proline-rich family protein, putative, expressed
LOC_Os01g07530	Chr.01	3598418	3602211	-				-1.08935	0.0117732	Down	-1.08935	0.0117732	Down	56.2453	62.5741	53.0597	161.495	169.955	82.4102	116.552	130.277	120.755	41.2573	45.3665	51.7485	50.9146	65.4355	74.0605	33.9592	56.4936	38.7013	uncharacterized glycosyltransferase, putative, expressed
LOC_Os01g07540	Chr.01	3610392	3615764	+										1.61297	1.60923	1.96883	2.25542	2.09212	2.7924	2.75288	1.89961	2.51406	2.16772	1.84808	1.82476	2.27473	2.69451	2.69718	3.09602	2.64479	3.32169	G-patch domain containing protein, expressed
LOC_Os01g07550	Chr.01	3616498	3619216	-										0.134156	0.109944	0.22155	0	0.625345	0.144374	0.247823	0.246369	0.310283	0	0	0	0	0.127274	0	0	0	0	hypothetical protein
LOC_Os01g07560	Chr.01	3621211	3625356	+										5.22069	8.323	5.16399	0.823052	0.646407	5.23791	0.979472	2.77138	0.204389	8.12473	2.34399	4.92733	1.8385	1.65095	8.52429	1.04212	15.576	12.9516	receptor-like protein kinase 2 precursor, putative, expressed
LOC_Os01g07570	Chr.01	3633275	3639164	-										8.03051	2.58221	5.52576	0.923143	0.36393	5.34132	0.360561	0.998529	0.161227	23.6954	1.56925	6.29661	0.560502	1.40202	15.737	1.32569	13.7559	14.4835	carboxyl-terminal proteinase, putative, expressed
LOC_Os01g07590	Chr.01	3645587	3650362	+	0.964762	0.000203685	Up							11.1697	9.93571	11.4878	12.7088	28.4231	32.7248	25.59	24.5274	39.8541	19.0739	19.9206	20.7967	38.7893	38.9551	52.6189	144.786	63.9751	84.2807	universal stress protein domain containing protein, putative, expressed
LOC_Os01g07600	Chr.01	3652273	3656479	+										0.188744	0.0386701	0.214292	0.111584	0.0659846	0.0761697	0.0871652	0.086654	0.0818504	0.115757	0.273986	0.263096	0.107785	0.290974	0.168817	0.228917	0.120239	0.502244	expressed protein
LOC_Os01g07610	Chr.01	3661688	3664319	+										0.200288	0.35173	0.165381	0.811947	0.933604	0.523459	0.660688	0.73563	1.22426	0.701925	0.178919	0.319071	0.549009	0.787193	0.946893	0.999431	0.729101	0.670009	PPR repeat domain containing protein, putative, expressed
LOC_Os01g07620	Chr.01	3665042	3666046	-	-5.00906	7.02205e-12	Down	-1.71521	0.000229357	Down	-1.71521	0.000229357	Down	8.49629	4.64195	8.4546	0.515176	2.64026	2.57891	0.855173	0.850157	1.00772	0.961993	0.0486527	0.404897	0.895739	0.6717	0.925554	0.4756	0.888211	1.5652	expressed protein
LOC_Os01g07630	Chr.01	3667439	3673065	-	-1.19471	0.00555111	Down							11.2128	18.7351	7.89225	3.04802	3.40999	5.88108	2.43327	4.15829	2.11496	14.464	4.74567	5.86751	5.68952	2.89175	9.09423	2.00689	13.2265	9.98814	BRASSINOSTEROID INSENSITIVE 1-associated receptor kinase 1 precursor, putative, expressed
LOC_Os01g07640	Chr.01	3676303	3680660	-										0.272317	0.334756	0.365392	0.740565	0.317339	0.476219	0.628804	0.187535	0.708556	0	0.0608158	0.537754	0.186612	0.775039	0.913376	0.0330278	0.138783	0.072463	ankyrin, putative, expressed
LOC_Os01g07650	Chr.01	3682143	3682364	+										0	0	0	0	0	0	0	0	0	0	0.440504	0	0	0	0	0	0	0.262434	expressed protein
LOC_Os01g07660	Chr.01	3682943	3687407	-										0.0322544	0.0528666	0	0	0	0	0	0.0296166	0	0	0.0288132	0	0.0294709	0.0305996	0.115396	0	0.0328761	0.102994	expressed protein
LOC_Os01g07680	Chr.01	3694855	3695301	-										0	0	0	0	0	0	0.1131	0.337311	0	0	0	0	0	0	0	0	0	0	expressed protein
LOC_Os01g07700	Chr.01	3696142	3699805	-				-0.814065	0.000662049	Down	-0.814065	0.000662049	Down	38.069	30.1653	35.9284	30.7451	55.7009	59.5002	34.4234	31.6238	37.2318	29.4809	38.8421	31.2907	33.7441	37.8371	30.0067	50.0952	39.3983	30.5376	expressed protein
LOC_Os01g07710	Chr.01	3702448	3704723	+										0	0	0.0385304	0.0441391	0.0435022	0.050217	0	0.0428468	0.107924	0.0457897	0	0.0433633	0	0	0	0	0	0	expressed protein
LOC_Os01g07720	Chr.01	3705420	3709016	-										9.61678	9.6983	8.96259	11.1452	12.1141	13.0683	8.81095	8.80662	8.88493	14.6232	7.48525	8.40965	11.0248	10.1507	11.7838	11.7575	15.6361	12.5412	dolichyl-P-Man Man-PP-dolichyl mannosyltransferase, putative, expressed
LOC_Os01g07730	Chr.01	3711212	3713653	+										72.0643	70.843	101.062	25.1981	48.3099	77.8738	39.5694	37.6032	49.0442	39.0805	55.4667	48.5252	36.0559	42.0576	63.8337	79.6309	35.3252	50.2901	phosphate/phosphoenolpyruvate translocator-related protein, putative, expressed
LOC_Os01g07740	Chr.01	3713687	3718637	-	-0.625341	0.0128139	Down							5.20757	5.31164	4.48559	4.74871	4.64527	5.36229	4.46386	4.62688	4.89571	7.40782	2.79453	3.48153	4.84374	3.80305	5.00962	3.50786	7.31275	5.50303	DEAD-box ATP-dependent RNA helicase 14, putative, expressed
LOC_Os01g07750	Chr.01	3720115	3723166	-										9.24968	7.45539	7.00813	13.8932	9.09694	8.20398	10.1863	12.1798	15.222	10.1239	6.17442	6.75369	8.54431	8.05191	8.7277	11.2924	13.4685	9.7371	expressed protein
LOC_Os01g07760	Chr.01	3724314	3729284	-				-0.698003	0.0227487	Down	-0.698003	0.0227487	Down	40.9222	36.6711	30.5395	115.808	119.518	81.61	84.264	74.1476	68.2876	53.9038	32.1134	36.8307	72.554	58.1477	65.8983	49.9686	75.8538	63.4049	phospholipase D, putative, expressed
LOC_Os01g07770	Chr.01	3732150	3733930	+				0.880698	0.000417921	Up	0.880698	0.000417921	Up	37.4598	20.9801	26.2703	16.2876	15.7337	13.9285	10.0585	10.6801	10.5496	27.0794	41.4597	38.5198	25.1102	29.9125	30.7001	7.85566	8.13616	9.58867	peroxidase precursor, putative, expressed
LOC_Os01g07780	Chr.01	3735829	3736828	+										31.9657	27.3629	18.3496	35.3624	36.1279	43.6483	49.4436	41.2629	33.0414	19.5509	16.8202	20.1935	41.56	30.845	27.9055	14.18	18.1878	24.2945	embryo-specific 3, putative, expressed
LOC_Os01g07790	Chr.01	3737893	3740685	+										0.0398368	0.0979416	0.0328939	0.0376821	0	0	0	0	0	0	0	0	0	0	0	0	0	0	polygalacturonase, putative, expressed
LOC_Os01g07800	Chr.01	3737903	3742067	-										15.4525	9.32275	19.467	3.84202	13.5255	12.0487	5.8142	4.2525	4.43707	7.1919	12.1303	12.2567	7.54563	13.2805	12.0247	9.84517	8.11197	8.07221	thiol-disulphide oxidoreductase DCC, putative, expressed
LOC_Os01g07810	Chr.01	3742694	3744539	-										15.4944	15.2101	24.6423	21.0605	14.7275	17.5807	18.4179	15.8665	19.2814	26.5416	10.0801	13.9918	12.1876	10.6412	12.5932	15.6875	27.7752	20.1849	protein of unknown function domain containing protein, expressed
LOC_Os01g07830	Chr.01	3755288	3758620	-										0	0	0	0	0	0	0	0	0	0	0	0	0	0	0	0	0	0.0184777	transposon protein, putative, CACTA, En/Spm sub-class, expressed
LOC_Os01g07850	Chr.01	3779634	3782004	+	6.9425	1.51471e-05	Up							0	0	0	0	0	0	0	0	0	0.210426	0.957805	1.09602	0	0.508595	0.33565	0	0	0	glyoxalase family protein, putative, expressed
LOC_Os01g07870	Chr.01	3804528	3811069	+										3.04143	3.18945	5.34489	49.9676	25.9478	18.088	60.9054	68.1178	41.4773	4.97745	3.05655	4.36041	10.9696	24.0703	29.0466	12.8525	21.1497	9.07289	ABC transporter family protein, putative, expressed
LOC_Os01g07880	Chr.01	3811149	3812069	-	0.831188	0.0218209	Up							12.0666	16.3226	10.9839	19.1836	21.5497	19.9478	16.1134	23.4276	24.4616	55.0666	24.2856	19.7922	31.4817	29.5842	31.9878	53.955	69.0531	41.8577	transcription factor HY5, putative, expressed
LOC_Os01g07890	Chr.01	3818046	3818774	-	1.55033	0.00570782	Up	1.55079	0.00555092	Up	1.55079	0.00555092	Up	1.87708	0.984522	2.4179	4.04826	2.30991	1.77764	2.77398	1.4478	2.95215	3.90494	4.8963	5.02372	8.30104	6.69574	3.6936	2.8412	3.44388	4.23566	expressed protein
LOC_Os01g07910	Chr.01	3820168	3824523	-										2.38819	1.73621	2.32183	5.68397	4.05783	5.7205	4.62509	3.78448	3.25174	10.6213	2.71835	3.36476	7.25017	6.06614	7.85516	8.25969	11.1503	12.9558	NADH-cytochrome b5 reductase, putative, expressed
LOC_Os01g07920	Chr.01	3827039	3830347	-										0.542834	0.556082	1.12057	0.556262	1.09647	0.973629	0.75207	0.623049	0.523121	2.30825	0.565738	0.840747	1.19864	0.858307	1.25427	1.09729	2.3054	1.82966	prolyl 4-hydroxylase, putative, expressed
LOC_Os01g07940	Chr.01	3835129	3838211	-				0.873675	0.0152726	Up	0.873675	0.0152726	Up	3.70214	2.89288	1.955	1.36411	2.86945	3.42819	1.17294	1.44276	1.34411	7.49804	3.24947	3.84039	5.34931	4.20648	8.60549	3.7174	11.1011	10.8823	AGC_PVPK_like_kin82y.3 - ACG kinases include homologs to PKA, PKG and PKC, expressed
LOC_Os01g07950	Chr.01	3842753	3845541	+										0.586835	0.83069	0.925067	2.27084	1.93967	1.89459	3.00575	2.54725	3.26976	2.35576	1.14376	1.53686	3.21715	3.0367	2.43353	4.86571	3.91514	4.31558	OsGrx_S15.2 - glutaredoxin subgroup II, expressed
LOC_Os01g07960	Chr.01	3846181	3850245	-										19.3976	18.7973	20.5705	13.651	11.9961	11.4266	12.1638	12.4704	11.2635	21.8884	18.3574	18.7398	14.5649	14.7584	14.0368	9.61014	12.92	15.6237	acyl-protein thioesterase, putative, expressed
LOC_Os01g07970	Chr.01	3855046	3856060	-	-1.07729	0.015256	Down	-0.923549	0.00213349	Down	-0.923549	0.00213349	Down	45.8378	54.3591	22.9766	333.197	101.905	114.907	352.247	408.165	350.164	30.4276	13.9221	24.305	49.5686	73.8242	53.105	28.2025	81.3501	44.4271	expressed protein
LOC_Os01g07980	Chr.01	3858824	3861839	-										0.646994	0.689296	0.534233	2.0808	1.20634	1.39254	1.49397	1.54461	1.1223	1.52372	0.577966	1.20249	0.709391	0.982082	1.44672	0.878867	1.45082	1.17072	ankyrin, putative, expressed
LOC_Os01g07990	Chr.01	3864260	3868543	+										0	0	0	0.0120857	0.035734	0.0137499	0.0472043	0	0.0147754	0	0	0	0	0	0	0	0	0	retrotransposon protein, putative, unclassified, expressed
LOC_Os01g08000	Chr.01	3870734	3874321	-										0.0828074	0.271451	0.136751	0.352478	0.424591	0.178229	0.80308	0.570264	0.383042	0.406288	0.443836	0.423235	0.302645	0.274957	0.44439	0.763286	0.379816	0.396628	fibronectin type 3 and ankyrin repeat domains 1 protein, putative, expressed
LOC_Os01g08010	Chr.01	3875761	3878459	+	-3.03548	0.000288846	Down	-3.17783	1.8489e-05	Down	-3.17783	1.8489e-05	Down	0.551917	0.668631	0.455726	1.13492	1.29751	0.723072	0.997375	0.705084	0.915748	0.0235473	0.0643086	0.0668986	0.109628	0.159357	0.0858517	0.0931323	0.0489178	0.153249	expressed protein
LOC_Os01g08020	Chr.01	3878069	3900085	-										25.7461	16.7799	40.1372	0.426133	3.29688	1.43019	0.478512	0.330925	0.729356	11.4054	25.4742	18.818	2.14043	5.04317	3.24365	0.371542	0.27551	0.26373	boron transporter protein, putative, expressed
LOC_Os01g08060	Chr.01	3903490	3904910	+										0	0.0350174	0.0352819	0.0404178	0	0	0.157864	0.313875	0.0494127	0	0	0	0	0	0	0	0	0	transposon protein, putative, CACTA, En/Spm sub-class, expressed
LOC_Os01g08090	Chr.01	3917918	3920458	+	2.31407	0.00120182	Up							0.23889	0.244721	0.813679	6.01642	2.00438	3.56705	2.4547	2.02902	1.51942	2.63722	1.86728	2.35872	2.40102	2.63462	3.07149	3.10018	1.79578	1.77991	flavonol-3-O-glycoside-7-O-glucosyltransferase 1, putative, expressed
LOC_Os01g08100	Chr.01	3921356	3923134	+										0.181726	0.327643	0.480172	1.6502	0.711548	1.21251	1.74562	1.53514	0.924667	0.677632	0.389609	0.371525	2.02572	1.17234	0.877714	1.51638	1.03728	1.50873	flavonol-3-O-glycoside-7-O-glucosyltransferase 1, putative, expressed
LOC_Os01g08110	Chr.01	3924363	3926556	+	1.62005	0.014905	Up							0.270701	0.221846	0.581157	4.83952	1.84226	2.41794	3.25037	2.68447	3.03653	1.06254	0.967279	1.18233	1.40984	1.74633	1.57379	3.04679	2.06939	2.04574	flavonol-3-O-glycoside-7-O-glucosyltransferase 1, putative, expressed
LOC_Os01g08120	Chr.01	3927450	3929447	-										0.0547905	0.224511	0.203586	0.388702	0.561871	0.530672	0.354245	0.528251	1.07714	0.591416	0.171307	0.356413	0.400497	0.415837	0.465556	1.59485	0.809776	0.583186	pentatricopeptide, putative, expressed
LOC_Os01g08130	Chr.01	3932329	3933352	+										9.03353	2.45313	5.69366	20.6797	18.3881	11.8499	14.9594	21.1541	11.312	28.167	3.056	6.65619	5.07935	10.5985	41.2118	1.08914	24.9533	24.4079	phototropic-responsive NPH3 family protein, putative, expressed
LOC_Os01g08140	Chr.01	3937749	3938912	+										11.4263	3.54931	8.21748	24.3186	14.6899	13.7841	15.5753	20.5606	18.222	36.8926	4.36277	9.67638	5.89368	10.4904	36.6765	1.0729	30.3374	29.3263	phototropic-responsive NPH3 family protein, putative, expressed
LOC_Os01g08150	Chr.01	3939131	3942405	-										0.584575	1.51707	1.22282	0.110591	0.236157	0.293579	0.0179978	0.0178922	0.0225339	14.2453	0.295917	0.905397	0.356085	0.554584	0.313715	0.170159	3.33672	0.186665	expressed protein
LOC_Os01g08160	Chr.01	3953039	3955491	+										3.28309	4.15425	3.53502	1.78878	2.57099	2.85478	1.33425	1.95346	1.85276	4.17525	2.53395	3.2706	3.52772	3.16449	3.68821	2.08969	3.37315	3.35472	MYB family transcription factor, putative, expressed
LOC_Os01g08170	Chr.01	3958210	3962125	+										0.410062	0.697005	2.03157	0.028732	0.0141587	0	0	0.0976179	0.0175632	0.730259	0.0407014	1.19965	0.0138768	0	0.135841	0	0.0154802	0.0323309	expressed protein
LOC_Os01g08190	Chr.01	3975902	3984922	+	-1.85998	0.00906305	Down							0.222131	0.417626	0.302099	0.0865185	0.158359	0.154679	0.0120687	0	0.0151104	0.679565	0.0817072	0.084998	0.0358167	0.0123962	0.292176	0.0253563	0.279686	0.417238	transcriptional corepressor LEUNIG, putative, expressed
LOC_Os01g08200	Chr.01	3986612	3995398	+										4.57371	6.10998	5.57276	13.1548	10.5038	10.2043	13.1198	12.377	13.3303	11.0925	4.56739	6.68642	11.6366	10.0892	12.9044	15.6945	17.1125	14.4068	ubiquitin carboxyl-terminal hydrolase 14, putative, expressed
LOC_Os01g08220	Chr.01	4003659	4004946	-	-3.5065	9.81899e-11	Down	-0.881465	0.0207712	Down	-0.881465	0.0207712	Down	142.98	95.5259	301.41	10.8723	30.6342	22.3448	16.695	30.9812	26.2088	51.3464	12.2964	19.0368	16.2613	17.4558	11.3169	7.24005	45.2562	35.5679	gibberellin 3-beta-dioxygenase 2-2, putative, expressed
LOC_Os01g08240	Chr.01	4023146	4023442	-										0	0	0	0	0	0	0	0	0	0.180846	0	0	0	0	0	0	0	0	hypothetical protein
LOC_Os01g08250	Chr.01	4024855	4030589	-										0.0548564	0	0	0	0	0	0	0.010074	0	0.0645957	0.00980075	0	0	0	0.0294389	0	0.0111828	0.0116777	retrotransposon protein, putative, unclassified, expressed
LOC_Os01g08260	Chr.01	4033751	4037473	-										6.06288	1.31173	0.540672	0.642315	0.542612	2.40107	1.29917	2.40496	0.925486	36.2914	0.433283	1.03669	1.04146	1.17337	14.2728	2.02364	33.692	40.0878	pleiotropic drug resistance protein 4, putative, expressed
LOC_Os01g08270	Chr.01	4051856	4057690	-										8.41667	7.46624	6.72364	13.5569	13.8038	12.221	12.7823	11.5674	14.5893	11.1077	4.66452	6.07396	11.7774	9.45713	11.1533	17.7324	13.8267	14.4193	aminotransferase, classes I and II, domain containing protein, expressed
LOC_Os01g08280	Chr.01	4059510	4063190	+										5.48645	5.10845	6.27429	5.65263	7.17996	5.54396	6.44735	5.51078	7.59572	5.43432	4.53294	4.59582	7.06053	6.08469	5.1376	4.72355	5.98602	5.59299	expressed protein
LOC_Os01g08290	Chr.01	4063704	4066374	+										3.81355	3.78188	3.49291	6.09298	6.63246	5.38004	5.0615	3.88421	6.30012	12.1385	3.40668	5.03292	8.63792	7.63105	6.67855	11.4115	10.6159	10.6083	transmembrane protein, putative, expressed
LOC_Os01g08300	Chr.01	4066623	4067218	-										13.1771	13.291	13.3915	14.7016	18.5843	13.0899	11.2346	16.7531	10.9403	11.2727	12.9786	17.2691	8.02663	7.37244	12.9947	4.91747	5.5102	10.0697	expressed protein
LOC_Os01g08310	Chr.01	4068617	4070372	-	-1.17546	0.0298466	Down	1.10377	0.0140944	Up	1.10377	0.0140944	Up	8.165	4.01485	11.0369	0.972572	1.57877	1.95264	0.391039	0.222141	0.97919	10.5049	2.97158	3.70951	2.70784	4.13126	4.97684	0.586836	6.65791	6.69511	serine/threonine protein phosphatase 2A 59 kDa regulatory subunit Bgamma isoform, putative, expressed
LOC_Os01g08320	Chr.01	4073676	4076438	-				0.729551	0.00261429	Up	0.729551	0.00261429	Up	26.4408	32.5694	19.3365	17.5761	17.2098	19.0854	24.31	23.4642	17.9452	25.9855	22.7557	26.9683	31.7455	34.0703	27.3986	11.224	17.5014	19.9921	OsIAA1 - Auxin-responsive Aux/IAA gene family member, expressed
LOC_Os01g08330	Chr.01	4081316	4082680	+										0	0	0.0331107	0	0	0	0	0	0	0	0	0.0372639	0	0	0	0.0389074	0	0	aspartic proteinase nepenthesin-1 precursor, putative, expressed
LOC_Os01g08340	Chr.01	4091068	4094859	+										0.837792	0.957066	0.92237	3.16991	1.49108	1.8032	1.87591	2.28451	1.93768	0.946674	0.839123	0.825734	1.09024	1.42102	1.83929	0.91142	1.42323	1.70241	zinc finger family protein, putative, expressed
LOC_Os01g08350	Chr.01	4095856	4096249	+										0	0.127799	0	0	0	0	0	0.572756	0.36067	0.306047	0	0	0	0	0	0.151307	0	0	ATP synthase subunit alpha, mitochondrial, putative, expressed
LOC_Os01g08360	Chr.01	4099383	4101882	+										9.19928	0	0.1266	0.290057	0.571744	1.64999	1.41613	1.97095	0.886522	9.77937	0	1.99471	1.4009	1.3091	3.83976	0.743819	7.65756	11.4236	hypothetical protein
LOC_Os01g08370	Chr.01	4106828	4108541	+				-1.88078	2.04358e-06	Down	-1.88078	2.04358e-06	Down	0.319345	0.444909	0.949277	4.77274	3.15576	3.98654	4.42437	4.72097	4.61622	0.814757	0.256746	0.474821	1.31304	0.727107	0.971141	2.97458	2.24595	2.10743	symbiosis-related disease resistance protein, putative, expressed
LOC_Os01g08380	Chr.01	4110380	4112127	-	1.86323	0.00304028	Up							3.10002	9.13569	3.18028	28.6718	3.82419	12.9064	8.44525	12.6511	6.22837	7.62037	9.59457	28.0806	11.2441	13.3087	11.399	7.92984	4.18112	5.99934	transferase family protein, putative, expressed
LOC_Os01g08400	Chr.01	4118041	4122579	+										8.62209	8.60095	8.37262	9.95793	9.30247	11.0164	8.44088	8.56928	8.47703	20.4071	5.0771	7.92237	11.2417	10.4774	14.0372	12.627	14.7459	15.5704	syntaxin, putative, expressed
LOC_Os01g08410	Chr.01	4123420	4126379	+	1.27669	1.36728e-09	Up	0.691687	2.43472e-06	Up	0.691687	2.43472e-06	Up	13.9304	13.9707	14.864	29.6632	20.9924	23.1716	26.2032	25.115	26.4077	47.1885	28.9512	38.245	37.1385	35.423	38.6023	56.4723	54.1699	43.162	early fruit mRNA, putative, expressed
LOC_Os01g08420	Chr.01	4133703	4140633	+										5.60109	4.40503	5.63786	7.14561	6.54593	7.31313	9.60128	9.07068	10.9198	4.59342	4.3258	4.39502	5.10297	4.9309	4.53332	9.72589	7.86434	6.87234	EMB2410, putative, expressed
LOC_Os01g08430	Chr.01	4143351	4150414	+										6.3185	5.80923	6.55862	8.37143	8.96852	8.05979	9.14857	10.0054	11.125	6.24165	5.17323	4.54836	6.28404	6.2145	7.35911	10.6238	8.38636	7.33166	expressed protein
LOC_Os01g08440	Chr.01	4152864	4154680	-										158.785	85.8139	318.189	11.8539	23.0567	31.6405	28.9924	19.6943	36.9614	55.544	77.4208	114.16	43.2961	25.1779	43.9454	26.1013	17.3176	21.1302	UDP-glucoronosyl and UDP-glucosyl transferase domain containing protein, expressed
LOC_Os01g08450	Chr.01	4160946	4165165	-										19.6154	21.0989	19.591	24.1481	20.976	23.0496	16.0526	14.1044	13.26	59.9387	16.1054	20.976	25.8297	20.6616	29.0904	22.6009	38.0759	31.7016	ras-related protein, putative, expressed
LOC_Os01g08460	Chr.01	4167511	4171559	-										280.832	133.584	499.846	17.1824	71.8965	58.6451	21.1206	23.2108	40.293	133.49	226.709	246.707	76.6705	139.122	116.569	55.2533	17.3271	28.5741	TMS membrane protein/tumour differentially expressed protein, putative, expressed
LOC_Os01g08464	Chr.01	4175051	4177259	-										0	0	0.0495572	0	0.223808	0.0645883	0	0.385762	0.416432	0	0.107228	0.16732	0	0	0.214723	0	0.122348	0.0638819	expressed protein
LOC_Os01g08470	Chr.01	4179159	4181434	-										67.3134	32.4801	34.8503	50.9562	83.6718	47.5688	63.1059	80.6445	65.2444	183.671	21.9559	49.8148	36.6081	37.7365	118.607	81.3197	121.509	159.934	retrotransposon protein, putative, unclassified, expressed
LOC_Os01g08480	Chr.01	4187493	4191715	-										0	0	0	0	0	0	0	0	0.0159722	0	0.0123381	0.02567	0	0.0131031	0.0123535	0.0804068	0.253402	0.27932	retrotransposon protein, putative, Ty1-copia subclass, expressed
LOC_Os01g08500	Chr.01	4199413	4201316	-										0	0.0348541	0	0	0	0	0	0	0.0491823	0	0.0379922	0.0395223	0.0388594	0	0	0	0	0	transposon protein, putative, Pong sub-class, expressed
LOC_Os01g08510	Chr.01	4208553	4213302	-	-1.05554	0.0229928	Down							11.2211	20.3236	7.9846	4.38288	3.21156	4.72624	4.3913	5.58642	3.42464	11.1495	6.10074	5.93459	5.37487	3.22995	6.09034	2.97111	8.15198	6.30421	MAR-binding filament-like protein 1, putative, expressed
LOC_Os01g08520	Chr.01	4215032	4217547	-										2.25851	1.85091	2.46824	2.73328	1.23855	3.43133	2.66891	2.86673	2.95747	13.7211	1.21646	2.96302	2.79194	2.39472	6.08991	4.02827	23.0543	14.8479	DUF581 domain containing protein, expressed
LOC_Os01g08530	Chr.01	4232100	4233560	-										0.299716	0	0.12374	0	0	0	0	0.0344006	0	0.183817	0	0.0348153	0	0.071085	0.0335092	0	5.34614	2.47237	retrotransposon protein, putative, unclassified, expressed
LOC_Os01g08540	Chr.01	4234514	4244531	-										0.404551	0.729387	0.423122	0.459203	0.528007	0.406338	0.52312	0.668638	0.717342	1.70701	0.156602	0.463664	0.628385	0.486142	0.385963	0.484114	0.673503	0.688961	DNA mismatch repair protein MSH6-2, putative, expressed
LOC_Os01g08550	Chr.01	4245417	4249851	-										0.222503	0.182347	0.45931	0.368319	0.285218	0.448968	0.385334	0.485227	0.353798	1.0644	0.0745365	0.465231	0.355777	0.0791579	0.199012	0.431778	0.595328	0.355246	aminoacyl-tRNA synthetase, putative, expressed
LOC_Os01g08560	Chr.01	4253838	4259626	+				-0.600235	0.00103628	Down	-0.600235	0.00103628	Down	50.8555	59.7862	58.1114	98.7593	109.659	104.875	96.8775	90.4131	107.673	95.6627	41.9327	54.6306	78.4851	66.7501	76.6142	178.067	136.152	136.294	DnaK family protein, putative, expressed
LOC_Os01g08580	Chr.01	4272797	4276333	-										4.00437	4.85318	3.5626	5.73501	4.99502	6.03916	5.18321	5.46353	5.21773	6.00482	3.42599	4.27152	5.66855	6.28696	5.87685	7.98956	8.1631	6.66346	frigida, putative, expressed
LOC_Os01g08600	Chr.01	4281714	4283625	-										0.469547	1.42928	0.886199	0.3807	0.625345	1.0828	0.805423	0.8007	0.387853	1.84303	0.41945	0.685683	0.429025	0.636368	1.49991	0.195252	1.09394	1.49935	expressed protein
LOC_Os01g08630	Chr.01	4297867	4302381	-										0	0	0	0	0	0	0	0	0	0	0	0.0341836	0.100831	0	0.0329012	0.0356913	0	0.0783068	expressed protein
LOC_Os01g08650	Chr.01	4306882	4309963	+	2.56153	0.000553702	Up	1.47499	0.000218324	Up	1.47499	0.000218324	Up	0.249508	0.230037	0.0772584	2.68464	0.814124	1.04048	1.03704	0.916409	0.937743	1.22419	1.03085	1.04339	2.02328	2.75172	3.2359	2.75378	0.476844	1.62664	expressed protein
LOC_Os01g08660	Chr.01	4313645	4315834	-	0.868332	0.00160445	Up	1.23536	7.07266e-08	Up	1.23536	7.07266e-08	Up	42.2036	55.1654	38.158	31.8147	27.1892	37.6831	30.1292	30.9679	30.9562	121.031	64.5772	96.5497	88.4894	63.6856	84.6856	78.903	79.3187	93.5205	aquaporin protein, putative, expressed
LOC_Os01g08670	Chr.01	4317974	4318780	-										8.74958	16.5088	6.66461	4.55519	1.96019	4.37952	3.13233	5.04461	3.05899	16.1733	9.02787	9.76965	5.82545	3.66775	4.5499	1.51363	3.73321	5.48672	expressed protein
LOC_Os01g08680	Chr.01	4322727	4326342	-				-0.885012	0.00197115	Down	-0.885012	0.00197115	Down	0.937714	0.900219	1.06188	8.03364	6.39413	5.47815	12.5709	13.7026	12.3001	1.73517	1.26847	1.41915	3.20684	2.89757	4.04979	6.99277	5.70743	6.27375	myb/SANT domain protein, putative, expressed
LOC_Os01g08690	Chr.01	4326578	4328863	+										2.66504	2.62087	1.92972	6.51552	6.91842	4.94181	6.93012	6.96477	6.87502	5.63264	2.19757	2.24798	5.58187	4.51206	5.2074	7.00159	7.64773	6.19697	holocarboxylase synthetase, putative, expressed
LOC_Os01g08700	Chr.01	4329152	4338486	-				-1.19152	0.000141157	Down	-1.19152	0.000141157	Down	4.00645	5.01446	7.39367	29.6339	27.098	34.3939	34.0997	39.8027	52.9693	9.11335	6.41964	9.02516	9.75487	13.9185	18.2972	60.9057	25.4382	29.008	GIGANTEA, putative, expressed
LOC_Os01g08710	Chr.01	4340849	4356468	-										0.266743	0.721389	0.154178	0.353242	0.323278	0.516707	0.468109	0.587828	0.616936	1.12553	0.357426	0.743643	0.536192	0.708564	1.14519	1.00938	1.63131	1.39121	WRKY102, expressed
LOC_Os01g08720	Chr.01	4357724	4361055	+										0	0	0	0	0	0	0	0	0	0	0	0	0.0156679	0	0.0153374	0	0	0	transposon protein, putative, CACTA, En/Spm sub-class, expressed
LOC_Os01g08750	Chr.01	4374129	4394083	+										3.49031	4.50876	3.63507	8.2165	5.99763	6.53611	9.63488	9.01707	10.1591	4.41668	3.53189	3.61	5.38723	4.27468	4.81941	9.25563	6.94433	6.685	expressed protein
LOC_Os01g08760	Chr.01	4395154	4397000	+										5.50996	4.89894	4.16337	15.1933	10.4188	8.95036	11.2346	9.35501	7.63419	13.8741	4.36488	6.27965	7.74166	7.84092	11.2978	7.91839	11.3383	12.1168	choline/ethanolamine kinase, putative, expressed
LOC_Os01g08770	Chr.01	4397652	4402081	+										0.724811	1.51573	0.908051	2.22231	0.605813	1.66762	0.738715	0.665534	0.780382	2.62425	0.535846	1.5097	1.23317	0.948449	1.34129	1.26103	2.11445	2.07502	WD domain, G-beta repeat domain containing protein, expressed
LOC_Os01g08780	Chr.01	4402620	4407292	-	1.67601	0.000901837	Up							2.57305	1.68694	1.02367	39.473	12.9751	27.0357	13.0062	11.0828	13.1194	7.1156	3.65675	7.49936	18.3591	26.5408	20.7335	31.2524	14.8775	15.2871	endonuclease/exonuclease/phosphatase family domain containing protein, expressed
LOC_Os01g08790	Chr.01	4415416	4416132	+										0.0763399	0.625624	0.189105	0.144422	0	0	0	0.0700966	0	1.87278	0	0.141883	0.209256	0.144847	0.204841	0	0.622491	0.162511	histone-like transcription factor and archaeal histone, putative, expressed
LOC_Os01g08800	Chr.01	4417283	4419160	+										0.0309942	0.0762015	0	0.205224	0.0288947	0.0333548	0.0572546	0.170756	0.0358424	0.243313	0	0.0288025	0.0283194	0	0	0.0300729	0.473874	0.0659799	cytochrome P450, putative, expressed
LOC_Os01g08810	Chr.01	4421318	4423107	+										4.73969	4.68621	2.12094	28.6354	11.2604	15.2362	25.871	24.5119	23.4449	7.1415	3.27794	7.75765	8.43779	14.2438	17.5589	13.7074	7.72967	9.73175	cytochrome P450, putative, expressed
LOC_Os01g08814	Chr.01	4423892	4426884	-										9.01702	10.3455	12.0738	8.62151	11.178	13.6902	6.88784	6.35514	10.202	7.84386	7.66312	6.88469	9.39675	10.7739	10.8551	9.93127	9.98571	10.8427	expressed protein
LOC_Os01g08820	Chr.01	4431532	4433679	-										0.296598	0.773401	0.712452	0.20404	0.125685	0.0870511	0.0249043	0.0990331	0.0311811	5.79447	0.192693	0.576305	0.295638	0.179061	0.0723501	0.0784857	0.879461	0.0573993	PHD-finger domain containing protein, putative, expressed
LOC_Os01g08830	Chr.01	4434089	4437971	+										4.5055	5.16432	5.68094	20.042	13.3672	11.9906	14.9306	12.467	15.2083	8.63324	4.84064	7.18563	11.905	12.9386	11.2182	15.5663	10.2397	12.9287	OsFBDUF1 - F-box and DUF domain containing protein, expressed
LOC_Os01g08840	Chr.01	4440901	4441368	+										0	0	0	0.442523	0.327103	0.125864	0.324076	0.536958	0.405754	0.114768	0.835828	0.217373	0.106863	0.221913	1.25531	0	0.119211	0	expressed protein
LOC_Os01g08850	Chr.01	4444670	4448386	+										0.519256	0.700895	0.731411	1.96468	1.45225	1.24909	1.49523	1.00967	1.23628	1.88829	0.791285	0.965076	2.42804	1.4199	2.37682	3.23038	2.86426	2.82849	expressed protein
LOC_Os01g08860	Chr.01	4449032	4449876	-	5.09164	7.06678e-33	Up	3.75455	4.32414e-45	Up	3.75455	4.32414e-45	Up	0.906864	1.32714	0.641839	20.1586	17.8749	15.8938	59.0516	49.1292	54.6832	108.376	23.7825	40.632	273.143	230.632	209.153	1117.98	881.164	928.648	hsp20/alpha crystallin family protein, putative, expressed
LOC_Os01g08870	Chr.01	4453717	4454004	+	7.23151	2.7264e-06	Up	8.03809	1.16078e-07	Up	8.03809	1.16078e-07	Up	0	0	0	0	0	0	0	0	0	15.4793	4.41422	4.41538	11.2874	7.93338	9.5194	10.1423	18.4032	14.9697	expressed protein
LOC_Os01g08880	Chr.01	4454755	4457084	-	8.58305	2.02392e-10	Up	9.77482	2.90106e-11	Up	9.77482	2.90106e-11	Up	0	0	0	0	0	0	0	0	0	21.0349	4.8969	4.79	14.5028	12.652	14.0504	15.877	28.6876	21.1618	expressed protein
LOC_Os01g08890	Chr.01	4459084	4484478	-	13.0253	3.04141e-25	Up	12.6107	8.87855e-18	Up	12.6107	8.87855e-18	Up	0	0	0	0	0	0	0	0.0181376	0	18.6856	28.5682	21.4768	24.9068	25.0549	20.6534	21.7533	21.3016	18.8384	expressed protein
LOC_Os01g08930	Chr.01	4485747	4490158	-				1.67021	0.00173381	Up	1.67021	0.00173381	Up	0.986457	2.1558	0.187969	1.74657	0.919638	2.2865	2.56984	2.55477	2.66178	5.28674	1.51388	2.77361	6.44795	2.85554	6.33454	6.87173	7.06408	7.48445	DEAD-box ATP-dependent RNA helicase, putative, expressed
LOC_Os01g08950	Chr.01	4493365	4495153	+	1.84833	0.0258494	Up	2.35391	1.94796e-05	Up	2.35391	1.94796e-05	Up	0.508775	0.382208	0.105026	0.521361	0.276682	0.365017	0.704883	0.661819	0.637389	1.8722	0.833238	1.49719	1.74326	1.48824	1.85816	1.27527	2.07433	1.26358	expressed protein
LOC_Os01g08960	Chr.01	4494598	4497627	-										5.69959	5.39576	7.91135	18.3119	14.7954	14.7526	15.3846	14.0762	17.4438	13.2591	6.14491	8.08181	12.8397	13.9375	13.6675	21.4056	22.2362	18.5659	phosducin-like protein 3, putative, expressed
LOC_Os01g08970	Chr.01	4497719	4504407	+										10.6832	11.2787	12.1768	31.287	21.5009	20.1083	27.0676	27.5051	31.5883	25.4065	13.0427	15.4756	26.8722	27.2655	26.1366	30.7717	31.6425	27.4022	SSRP1-like FACT complex subunit, putative, expressed
LOC_Os01g08990	Chr.01	4509225	4513098	+										0.254289	0	0	0.120267	0	0.0684141	0.0587176	0	0.147033	0	0	0.118154	0	0	0	0	0	0	expressed protein
LOC_Os01g09000	Chr.01	4514298	4520613	-										4.78794	6.56065	5.18696	23.0977	12.1411	12.8815	15.6903	19.7661	13.355	9.09596	3.88362	5.55281	11.8643	12.3914	11.4427	14.4386	11.2245	11.8437	glutaminyl-tRNA synthetase, putative, expressed
LOC_Os01g09010	Chr.01	4527986	4532893	+										108.799	188.721	64.8383	291.964	161.012	223.793	281.795	305.286	299.625	263.538	72.0778	145.127	132.28	109.622	178.759	213.2	201.925	213.756	transferase family protein, putative, expressed
LOC_Os01g09020	Chr.01	4534021	4540216	+	-1.79858	2.37473e-10	Down	-1.99673	7.5391e-17	Down	-1.99673	7.5391e-17	Down	5.32441	5.80666	4.65305	40.6049	19.488	16.4763	39.5912	47.6151	43.4123	2.05331	1.27699	1.65572	4.67562	4.4223	5.09582	12.5033	9.29142	6.9242	WD domain, G-beta repeat domain containing protein, expressed
LOC_Os01g09030	Chr.01	4542296	4546560	+	-1.10144	0.0261242	Down							1.42569	2.46989	1.10271	1.87777	1.71608	1.49543	1.30015	1.37538	0.897395	1.68235	0.660974	0.83853	1.13776	1.62648	2.0661	0.858004	0.790967	0.691517	2-aminoethanethiol dioxygenase, putative, expressed
LOC_Os01g09060	Chr.01	4559006	4559950	-										0	0	0	0	0	0	0	0	0	0.0568373	0.0517417	0	0	0.0549498	0	0	0	0	retrotransposon protein, putative, Ty1-copia subclass
LOC_Os01g09080	Chr.01	4566304	4568617	+	3.38617	9.33038e-08	Up							0.436257	0.786552	1.82514	31.4998	3.90438	11.5806	11.9002	19.0141	7.56747	7.30611	7.40454	13.892	4.83645	9.90542	12.7205	6.23646	1.0672	2.22887	WRKY107, expressed
LOC_Os01g09090	Chr.01	4571784	4572218	+										0	0	0	0.595117	0	0	0.11622	0.231077	0	0	0	0	0	0	0	0.122089	0	0	expressed protein
LOC_Os01g09100	Chr.01	4572448	4573409	-	4.34429	1.27881e-06	Up							0.170694	0.279775	0.187926	16.9534	2.86436	6.98038	10.0376	9.613	6.97458	1.28416	1.27068	7.77254	5.30274	9.44629	7.07382	20.8681	8.40921	6.84346	WRKY10, expressed
LOC_Os01g09120	Chr.01	4581148	4584690	-										11.2184	6.54169	8.67786	23.3221	14.6533	15.3895	18.8161	23.1487	18.7469	10.1011	11.6734	14.1197	17.5437	21.6365	14.4169	13.636	15.6755	15.3196	Twin LOV 1, putative, expressed
LOC_Os01g09130	Chr.01	4587086	4587835	+										0.072981	0	0.180785	0.0690335	0	0	0	0	0	0	0	0	0	0	0	0	0	0	expressed protein
LOC_Os01g09140	Chr.01	4590920	4591372	+										0	0	0	0	0	0	0	0	0	0	0	0.112285	0	0	0.108073	0	0	0	expressed protein
LOC_Os01g09150	Chr.01	4596060	4596812	+										0	0.0595714	0.0600214	0	0	0	0.0671392	0	0	0.142659	0.389609	0.2702	0.0664171	0.0689609	0.130032	0	0.0740913	0	expressed protein
LOC_Os01g09160	Chr.01	4599777	4603027	+										0	0	0	0	0	0	0	0	0	0	0	0	0.0159071	0	0	0	0	0	transposon protein, putative, unclassified, expressed
LOC_Os01g09170	Chr.01	4603847	4610002	-										0	0.00737299	0	0	0	0	0	0	0	0	0	0.00836049	0.0164405	0.00853511	0	0	0	0.00957598	transposon protein, putative, unclassified, expressed
LOC_Os01g09190	Chr.01	4614882	4615827	+										0	0	0	0	0	0.062267	0.374092	0	0	0.170332	0.051687	0.268844	0	0	0	0.11228	0	0	expressed protein
LOC_Os01g09200	Chr.01	4621677	4631365	-										14.9384	14.6569	14.9387	25.0384	19.0122	22.3183	21.4299	21.7058	19.7772	24.3485	12.2959	15.4435	22.5244	19.5875	23.4079	32.0483	31.2973	24.7692	AGC_AGC_other_NDRh_TRCd.1 - ACG kinases include homologs to PKA, PKG and PKC, expressed
LOC_Os01g09220	Chr.01	4646427	4648260	+				-1.27268	0.000174993	Down	-1.27268	0.000174993	Down	5.01396	8.2915	19.1233	83.8735	64.6059	46.8603	23.0726	27.9249	26.1267	14.4968	9.78452	17.6947	30.2963	18.942	23.8645	69.6146	49.4025	12.2937	transposon protein, putative, CACTA, En/Spm sub-class, expressed
LOC_Os01g09230	Chr.01	4650095	4651961	+										0.380109	0.155754	0.376635	1.07865	0.815033	0.572683	0.456407	0.488632	0.439567	0.111899	0.3056	0.317908	0.55569	0.468791	0.407974	0.295048	0.387436	0.404585	expressed protein
LOC_Os01g09246	Chr.01	4673400	4684865	+										13.285	14.0599	15.0921	26.5608	22.1162	21.9906	25.4871	24.7732	24.2292	19.4063	15.2005	15.8127	18.0205	18.0662	18.788	26.1149	22.3009	21.509	glycine-rich protein, putative, expressed
LOC_Os01g09252	Chr.01	4688108	4693114	+				0.659924	0.0210578	Up	0.659924	0.0210578	Up	9.58185	8.25943	12.1138	7.25556	7.1046	5.85039	5.50267	5.83509	6.02835	10.0602	10.2449	11.4649	9.54879	11.8927	10.6795	9.29703	7.36287	9.32693	WD domain, G-beta repeat domain containing protein, expressed
LOC_Os01g09260	Chr.01	4697314	4699792	-	2.95517	0.0106261	Up							0.0342312	0.0280533	0.113061	6.50832	1.30841	2.02611	5.31168	6.63209	10.7277	0.201543	0.33637	0.572591	0.375325	0.487126	2.47999	1.89318	2.30281	0.80158	cytokinin dehydrogenase precursor, putative, expressed
LOC_Os01g09270	Chr.01	4713523	4713924	+	3.10709	1.96662e-05	Up	3.43474	4.40755e-09	Up	3.43474	4.40755e-09	Up	0.720207	0.983712	0.991144	1.13542	1.79046	1.03341	1.55215	1.10218	1.66573	14.1345	6.64813	8.47753	17.3287	12.2986	19.3251	31.213	23.0015	30.6633	expressed protein
LOC_Os01g09280	Chr.01	4714468	4718746	-										3.84507	2.70097	5.49611	20.6612	12.9227	14.6392	23.9648	22.9935	31.5741	2.40972	2.54005	3.12278	12.5178	14.3766	15.924	48.6255	23.5151	25.4846	myb-related transcription activator, putative, expressed
LOC_Os01g09290	Chr.01	4724181	4724759	+										0.18907	0.232421	0.312236	0.268265	0	1.42429	1.57168	1.38886	0.983901	0	0.168898	0.26355	0.51826	0.35874	0.253663	0.458624	1.05993	0.9056	transposon protein, putative, unclassified, expressed
LOC_Os01g09300	Chr.01	4726659	4731243	+										56.8435	34.4381	55.9979	28.7675	41.2654	40.3619	43.4792	40.5208	43.6042	29.318	46.2957	43.8075	41.9417	51.7689	48.2387	73.9821	41.6044	52.7405	oxidoreductase, putative, expressed
LOC_Os01g09305	Chr.01	4732052	4733048	-										15.1336	9.50464	18.3938	8.22783	13.713	10.8068	10.4508	9.93498	9.32291	8.39673	10.6131	8.67469	9.69226	9.92931	5.50291	3.56802	5.69441	5.41956	EMB1895, putative, expressed
LOC_Os01g09310	Chr.01	4734012	4737606	-										5.72092	4.37127	6.25216	3.74029	6.08635	5.19693	4.8178	4.48054	4.1446	3.41784	5.60657	4.28437	4.22789	3.97478	3.7173	1.79587	2.55543	2.20289	EMB1895, putative, expressed
LOC_Os01g09320	Chr.01	4738905	4744591	-										149.526	147.731	119.101	96.6067	116.096	116.822	94.6079	93.8515	96.9995	139.328	107.254	112.167	125.923	115.134	102.196	65.1471	92.7339	79.747	NADP-dependent malic enzyme, chloroplast precursor, putative, expressed
LOC_Os01g09330	Chr.01	4747121	4748910	+										0	0	0	0.137517	0	0	0	0.133491	0	0	0	0	0	0	0	0	0	0	expressed protein
LOC_Os01g09340	Chr.01	4753606	4756578	-	4.15785	0.0398791	Up							0	0.0273353	0	0.031551	0	0	0	0	0	0	0.148982	0.216975	0.0609532	0.221507	0.0596672	0.0323636	0	0.0710058	expressed protein
LOC_Os01g09350	Chr.01	4758725	4758988	-										0	0	0	0	0	0	0	0	0	0.610356	0.555636	0.963356	0.568319	0.196695	0.370886	0.804677	1.05664	0.441366	hypothetical protein
LOC_Os01g09360	Chr.01	4759946	4760712	-										0	0	0	0	0	0	0	0	0	0.292306	0	0.207613	0	0.211949	0	0.505797	0.531341	0.158531	expressed protein
LOC_Os01g09370	Chr.01	4761304	4767339	-	-1.25025	0.0499622	Down							10.6086	22.4441	4.81471	10.6397	6.59332	13.8051	13.0993	16.9258	13.4861	14.2123	3.83102	6.53731	10.0024	6.56679	18.2705	10.8042	19.3255	17.7384	ankyrin repeat domain-containing protein 28, putative, expressed
LOC_Os01g09384	Chr.01	4768735	4782706	-	4.8056	8.26325e-06	Up	8.27769	4.08974e-08	Up	8.27769	4.08974e-08	Up	0.0362488	0	0.0299312	0.0171441	0	0	0	0.0332843	0	1.49396	0.631438	0.505283	1.25858	0.98009	0.988865	1.68822	0.905215	1.56261	ankyrin repeat domain containing protein, putative, expressed
LOC_Os01g09400	Chr.01	4786478	4787242	+										0	0	0	0	0	0	0	0	0	0.210633	0.127833	0.398943	0	0.271517	0	1.04135	0.87515	0.0761572	retrotransposon protein, putative, Ty3-gypsy subclass, expressed
LOC_Os01g09410	Chr.01	4791837	4795348	+	8.50761	1.46368e-09	Up	8.89761	3.5119e-09	Up	8.89761	3.5119e-09	Up	0	0	0	0	0	0	0	0	0	2.31163	2.32101	1.48089	3.64012	3.28656	2.50982	3.19324	2.54236	2.6549	expressed protein
LOC_Os01g09420	Chr.01	4796155	4798479	-	3.32921	8.21236e-20	Up	2.21219	5.47754e-28	Up	2.21219	5.47754e-28	Up	0.637135	1.06803	0.813052	5.34188	3.75286	3.8958	5.24282	4.70682	6.83213	12.3621	7.65778	8.66592	19.1581	17.7488	18.3912	28.8585	21.4898	21.2388	expressed protein
LOC_Os01g09430	Chr.01	4800247	4802179	+										16.6245	16.6222	13.6506	29.129	61.0438	55.6653	40.4618	36.5677	42.7339	22.8114	13.4857	14.287	55.7241	72.6635	90.5413	69.868	53.9972	57.6688	expressed protein
LOC_Os01g09440	Chr.01	4807985	4808500	+										0	0	0	0	0	0	0	0	0	0	0	0.098576	0	0	0	0	0	0	expressed protein
LOC_Os01g09450	Chr.01	4816845	4818962	+										12.4722	15.5499	9.2247	8.52668	4.76667	7.28356	8.27128	7.32722	3.58869	13.6888	15.9994	16.6163	10.8287	10.5986	6.873	3.84264	5.6333	8.71388	OsIAA2 - Auxin-responsive Aux/IAA gene family member, expressed
LOC_Os01g09460	Chr.01	4820104	4823129	-				-1.31346	0.0345519	Down	-1.31346	0.0345519	Down	0.114092	0.327255	0.989181	4.26288	1.70182	2.30216	3.68828	2.69761	3.10056	0.727719	0.229319	0.715665	0.3388	1.08239	1.07149	0.470478	0.81404	0.789353	hexokinase, putative, expressed
LOC_Os01g09470	Chr.01	4826590	4828735	+										0.0596575	0.733361	0.911312	0.112861	0.0556165	0.0321006	0.110203	0.0821678	0.0344946	4.56619	0.133231	0.831584	0.136273	0.0565968	0.160077	0.0578841	2.31068	0.444493	IQ calmodulin-binding motif family protein, expressed
LOC_Os01g09500	Chr.01	4849901	4852193	-										0.436489	0.643884	0.432499	1.07349	1.22077	0.469733	1.20947	0.9619	0.706672	0.513984	0	0.486748	0.957169	0.828191	0.468487	1.35525	0.355922	0.836272	expressed protein
LOC_Os01g09510	Chr.01	4852430	4854566	+										14.5217	13.9607	29.3314	41.2088	22.0775	31.3156	26.2065	19.9499	18.6663	122.44	11.8747	29.3253	26.6391	23.6324	28.1752	38.9102	59.605	48.6295	60S acidic ribosomal protein, putative, expressed
LOC_Os01g09520	Chr.01	4857087	4863438	+										0	0	0	0.00856921	0.0253367	0	0.0083674	0.00831832	0.0104763	0	0	0	0.0082774	0	0	0	0	0	transposon protein, putative, unclassified, expressed
LOC_Os01g09530	Chr.01	4863878	4867115	-										0	0	0	0.0164679	0	0.0187355	0.0160801	0.0799289	0.0201328	0.0341675	0	0	0	0	0	0	0	0	transposon protein, putative, unclassified, expressed
LOC_Os01g09540	Chr.01	4872119	4873806	-	-1.14165	0.0286653	Down							54.1356	62.4657	19.2282	46.1737	71.3946	88.1416	51.4058	61.2076	43.5403	20.8877	16.799	22.9042	122.069	100.629	105.823	16.7323	71.4514	88.2848	HAD superfamily phosphatase, putative, expressed
LOC_Os01g09550	Chr.01	4879207	4885949	-										3.60523	8.06354	2.74433	4.41376	3.71114	3.87982	4.08435	3.06901	3.33317	4.57882	3.2122	3.45499	6.39091	4.38223	4.71935	4.62765	4.60298	4.1072	no apical meristem protein, putative, expressed
LOC_Os01g09560	Chr.01	4891516	4896876	+										26.7966	27.3112	26.911	41.1731	32.8436	39.8455	30.8561	24.5801	26.1433	58.2228	22.4309	26.9242	30.0768	24.725	33.6275	33.9188	40.4289	43.145	mitochondrial-processing peptidase subunit alpha, mitochondrial precursor, putative, expressed
LOC_Os01g09570	Chr.01	4905501	4909514	+										66.9792	77.8313	67.7348	109.409	103.377	112.59	122.553	107.617	103.275	48.9998	54.772	47.9873	91.5791	90.1217	73.4139	106.287	83.8819	73.3109	6-phosphofructokinase, putative, expressed
LOC_Os01g09580	Chr.01	4909890	4914370	-										0.627703	0.668744	1.21802	0.0593752	0.146296	0.439082	0	0.0288184	0.108884	9.51651	0.140183	0.612482	0.229413	0.267975	0.0280716	0	2.07936	0.100218	CAMK_CAMK_like_Aur_like.1 - CAMK includes calcium/calmodulin depedent protein kinases, expressed
LOC_Os01g09590	Chr.01	4917884	4919224	-	0.741267	0.0441472	Up							18.8404	22.9484	11.8325	87.9066	29.5657	46.0619	66.0046	58.9738	63.026	32.78	23.1259	35.1909	34.3431	30.9783	32.4418	28.9476	22.891	30.6554	myb-like DNA-binding domain containing protein, putative, expressed
LOC_Os01g09610	Chr.01	4938911	4941835	-										0	0	0	0	0	0	0	0	0.0248518	0	0	0	0	0	0	0	0	0	retrotransposon protein, putative, Ty3-gypsy subclass, expressed
LOC_Os01g09620	Chr.01	4949047	4951126	-										12.4734	36.0799	5.04111	68.9505	48.6239	38.7977	85.2157	85.03	48.6601	27.6303	14.6453	20.4928	82.1593	74.7707	42.5313	21.8307	134.676	80.9482	zinc finger/CCCH transcription factor, putative, expressed
LOC_Os01g09640	Chr.01	4971171	4973555	-	-0.667303	0.0398787	Down							12.9955	16.4823	10.0408	77.092	69.0856	65.6308	114.229	106.513	115.753	7.5299	7.71168	8.16604	62.0274	43.18	40.2393	106.548	71.2129	66.1315	Myb transcription factor, putative, expressed
LOC_Os01g09650	Chr.01	4976091	4976585	+	2.77691	0.0465541	Up	2.4299	0.000360324	Up	2.4299	0.000360324	Up	0.110577	0.815587	0	0.83677	0.515436	0.594996	0.919197	2.23375	1.66236	3.90628	1.58047	2.56895	3.13207	3.46184	2.67038	5.79367	6.64981	3.41323	expressed protein
LOC_Os01g09660	Chr.01	4979098	4980028	-				1.21766	0.0335226	Up	1.21766	0.0335226	Up	4.66739	4.92619	1.92697	5.41833	1.38448	4.71845	13.3901	8.18175	8.34155	4.37185	2.02154	4.27163	9.04611	6.03809	6.19868	7.20466	12.9746	9.93586	expressed protein
LOC_Os01g09665	Chr.01	4980670	4981944	+	3.94268	0.0315525	Up	5.29678	0.00380259	Up	5.29678	0.00380259	Up	0	0.0703644	0	0.040608	0	0	0.0793032	0.118257	0.248226	0.0421265	0.191749	0.55852	0.353026	0.203638	0.422374	0.708116	0.437575	0.594026	expressed protein
LOC_Os01g09670	Chr.01	4982142	4985143	-										13.6839	16.9985	6.45235	6.02908	4.36425	8.02187	6.05339	7.27437	4.33089	18.3396	6.78753	8.76755	7.69923	6.86674	11.8527	5.38075	15.6728	13.1469	pollen-specific protein SF21, putative, expressed
LOC_Os01g09690	Chr.01	4991513	4993868	+										0	0	0	0	0	0	0.123911	0.123185	0	0	0	0	0	0	0	0	0	0	hypothetical protein
LOC_Os01g09700	Chr.01	5002118	5005727	-	4.11282	1.88657e-12	Up							0.200602	0.0939419	0.283955	0.704793	6.70579	4.16341	0.52938	0.605217	0.861643	1.9966	2.5856	3.96802	6.67701	5.954	4.28053	9.42609	4.20622	3.96536	aminotransferase, classes I and II, domain containing protein, expressed
LOC_Os01g09720	Chr.01	5014609	5015256	+				-3.27228	0.0150571	Down	-3.27228	0.0150571	Down	0.0844687	0.346121	0.0697471	0.798999	0.944965	0.909021	0.468109	0.0775606	0.390726	0.165776	0	0.0784957	0.0771791	0	0.226652	0	0.172194	0.269724	dof zinc finger domain containing protein, putative, expressed
LOC_Os01g09730	Chr.01	5016279	5018652	+										0	0	0	0.0263621	0.0259817	0	0.0514825	0.0255903	0.0966868	0	0	0.103595	0.0509288	0.132199	0.0498543	0.0811232	0.113627	0.0296641	expressed protein
LOC_Os01g09740	Chr.01	5017893	5020150	-										0.718153	0.716488	1.03129	1.47676	1.04792	1.47849	1.49966	1.23283	1.336	1.04175	1.28307	1.27671	1.68324	1.56997	1.64772	1.54509	1.55947	1.16321	F-box/LRR-repeat protein, putative, expressed
LOC_Os01g09750	Chr.01	5021088	5025720	-										0.485	1.43846	0.705594	1.13599	1.20573	1.29242	1.30123	1.25118	1.30869	2.10766	0.680829	0.944333	1.37164	1.24889	1.6319	2.95795	2.37758	2.26158	RNA methyltransferase protein, putative, expressed
LOC_Os01g09760	Chr.01	5028289	5037189	+										1.00751	1.28589	1.44562	5.04628	2.92557	3.11053	4.05789	3.68528	4.41212	3.20906	1.23937	1.47346	3.13896	3.29052	3.26478	3.26921	3.83835	2.49637	DIRP family protein, putative, expressed
LOC_Os01g09770	Chr.01	5037238	5040698	-				0.925516	0.000112962	Up	0.925516	0.000112962	Up	63.2174	76.1149	24.8383	22.3495	25.4895	37.0776	15.8869	25.9278	16.5098	66.0664	45.2958	63.3734	51.7209	58.4748	73.8595	35.3973	34.1779	26.9994	expressed protein
LOC_Os01g09790	Chr.01	5052993	5055753	-										0.80188	1.09527	1.07902	1.68557	0.775251	1.02276	1.28927	1.03627	0.446484	4.45894	0.530612	1.26956	1.32968	1.09885	1.03599	0.720411	1.57413	0.916738	IQ calmodulin-binding motif domain containing protein, expressed
LOC_Os01g09800	Chr.01	5060416	5065236	-										1.78537	1.75194	2.3083	16.6214	4.84001	4.82866	6.63952	8.15365	5.05294	2.65099	2.22445	3.86401	3.45577	5.30419	4.74861	3.30505	2.56207	2.35042	BTBA1 - Bric-a-Brac,Tramtrack, Broad Complex BTB domain with Ankyrin repeat region, expressed
LOC_Os01g09830	Chr.01	5085833	5086559	+	0.777351	0.00248092	Up							74.7628	64.6019	52.9672	103.479	79.3147	101.28	77.8852	63.6019	42.4887	92.4987	94.429	118.242	91.9754	144.069	175.895	103.368	93.6241	111.151	OsGrx_A2 - glutaredoxin subgroup III, expressed
LOC_Os01g09850	Chr.01	5099501	5105923	+										20.7202	20.1519	19.3347	25.8406	20.5654	28.9896	25.6445	21.197	19.6586	32.9245	15.4665	18.21	21.7575	16.9588	21.0175	21.2274	23.3276	23.2161	ZOS1-04 - C2H2 zinc finger protein, expressed
LOC_Os01g09860	Chr.01	5109949	5117013	-				1.53943	0.046233	Up	1.53943	0.046233	Up	2.67402	1.39922	1.37869	1.03313	0.655407	2.17515	0.556578	0.760806	0.290356	22.7657	0.908388	2.55493	2.04178	2.10807	8.61238	1.47389	15.5856	14.3245	retrotransposon protein, putative, unclassified, expressed
LOC_Os01g09870	Chr.01	5128149	5128667	-										1.79288	0.605011	0.957915	3.1923	5.50592	4.53985	1.9482	2.51781	1.46353	1.75933	1.79002	3.82224	5.10721	6.4034	8.58397	6.13973	7.63226	4.60245	expressed protein
LOC_Os01g09880	Chr.01	5131471	5132918	-										74.5434	150.34	28.9967	3.82593	10.9245	54.2264	0.837942	8.60795	0.174855	127.601	42.4125	94.5292	39.2705	21.517	55.8542	12.9837	22.6554	30.9407	harpin-induced protein 1 domain containing protein, expressed
LOC_Os01g09890	Chr.01	5138463	5140925	-	1.2548	4.18986e-08	Up	1.06669	1.45284e-08	Up	1.06669	1.45284e-08	Up	10.6293	11.5196	11.0735	14.2358	14.5398	14.4856	14.4052	13.7734	12.8089	43.1835	23.6049	27.4174	32.9934	28.7911	33.408	28.9158	39.4383	38.2763	translation initiation factor SUI1, putative, expressed
LOC_Os01g09900	Chr.01	5148694	5150648	+										0	0.0874411	0.0881017	0.370063	0.0663133	0.0382746	0.755545	0.914399	0.164516	0	0	0.0330508	0	0	0	0	0	0	helix-loop-helix DNA-binding domain containing protein, expressed
LOC_Os01g09930	Chr.01	5163291	5168424	+	-2.06971	2.33017e-07	Down	-2.25965	1.23019e-06	Down	-2.25965	1.23019e-06	Down	9.10053	7.27709	11.1987	1.62973	3.8302	5.75258	2.85626	5.11112	4.08701	2.08082	2.24945	1.92951	0.888027	1.38306	0.790265	0.342913	0.315202	0.564264	helix-loop-helix DNA-binding domain containing protein, expressed
LOC_Os01g09940	Chr.01	5171227	5171814	+										0.268312	0.219889	0	0	0.250138	0	0	0	0	0	0	0.249339	0	0	0	0	0	0	expressed protein
LOC_Os01g09960	Chr.01	5176246	5183614	+										0.0152936	0.0125335	0	0	0.0142576	0.0164584	0.042377	0	0	0	0	0	0	0	0	0	0	0	transposon protein, putative, unclassified, expressed
LOC_Os01g09990	Chr.01	5201862	5204046	+	3.92783	3.3322e-05	Up	-1.21643	0.0287947	Down	-1.21643	0.0287947	Down	0.0304256	0.0997382	0.0753688	9.61251	2.52446	1.40795	2.72591	4.55379	1.79443	0.597124	0.516411	1.6399	0.639398	1.12572	0.925256	1.80079	0.124048	0.291463	helix-loop-helix DNA-binding domain containing protein, expressed
LOC_Os01g10000	Chr.01	5210468	5213292	-										0.139277	0.456563	0.115003	0.526973	0.649213	0.449653	0.385922	0	0.805314	0.68335	0	0	0.254514	0	0.249145	0	1.13569	0.29649	expressed protein
LOC_Os01g10010	Chr.01	5213932	5216703	-	-0.895316	0.00289101	Down	-0.701268	0.0035876	Down	-0.701268	0.0035876	Down	8.38862	6.8403	8.20804	7.77619	6.80375	8.93724	7.59306	8.54986	8.53669	8.68435	3.78428	4.32647	4.79043	5.05349	5.13954	5.00564	5.42945	7.23231	prenylated rab acceptor, putative, expressed
LOC_Os01g10020	Chr.01	5218542	5220398	+										5.21714	4.05817	4.1375	3.6803	3.70964	4.44084	4.05644	4.38449	3.74946	7.66478	3.05435	3.56084	4.98236	4.08262	6.43268	7.0354	6.94005	7.71784	ectonucleotide pyrophosphatase/phosphodiesterase family member 1, putative, expressed
LOC_Os01g10030	Chr.01	5227044	5229966	+										0.0561776	0.0920779	0.061849	0.123991	0.157117	0.120913	0.0518876	0	0.0433101	0.0551262	0.066912	0.0696068	0.0342197	0.106591	0.0334977	0.327046	0.114521	0.199317	expressed protein
LOC_Os01g10040	Chr.01	5236623	5244520	+	-1.19002	0.00386485	Down							7.51792	4.73433	4.92257	4.26677	3.44286	6.13175	6.55398	8.11415	7.99228	5.38407	1.6495	3.33382	5.30249	2.52756	5.09624	3.68561	3.79108	3.7062	cytochrome P450, putative, expressed
LOC_Os01g10050	Chr.01	5246503	5251192	-										3.58004	3.92369	2.92048	4.4064	5.00631	4.78106	4.70101	4.23778	4.51413	6.30653	3.58339	3.54734	5.49778	5.17639	5.11174	5.62893	6.08906	5.89949	DEAD-box ATP-dependent RNA helicase, putative, expressed
LOC_Os01g10060	Chr.01	5251888	5253124	+				5.27926	0.0158489	Up	5.27926	0.0158489	Up	0	0	0	0	0	0	0	0	0	2.70245	0.307522	0.639814	2.20179	0.163294	1.53953	0.668034	0.701771	0.916042	expressed protein
LOC_Os01g10070	Chr.01	5256634	5257326	+										9.2865	4.74538	5.59314	6.82068	10.2871	6.23142	13.1183	12.5397	15.2875	6.00366	9.66207	7.00539	10.5814	9.32831	6.05854	5.08826	10.3564	6.86099	expressed protein
LOC_Os01g10080	Chr.01	5258256	5261017	+										6.52387	4.58811	5.84532	5.55828	6.85839	4.28216	7.99149	6.88251	10.0591	5.08509	6.44782	5.84756	6.67955	6.97928	4.55221	5.11783	5.42345	7.0917	expressed protein
LOC_Os01g10090	Chr.01	5261189	5262898	-										0.0960276	0.0524646	0.052861	0.151389	0.179046	0.206683	0.236518	0.558437	1.07347	0.314101	0.114376	0.178474	0.0584937	0.091101	0.143149	0.155289	0.358888	0.136281	pentatricopeptide, putative, expressed
LOC_Os01g10100	Chr.01	5263422	5266102	-										7.86525	7.07061	9.77483	1.70812	2.99285	2.37518	2.44625	1.95289	1.94905	6.93049	7.49212	6.26492	2.96993	4.03543	4.27117	1.44063	3.19038	3.84415	expressed protein
LOC_Os01g10110	Chr.01	5270103	5275678	-				-2.5749	0.0363813	Down	-2.5749	0.0363813	Down	0.190496	0.0346924	0.0174772	0	1.16421	0.182226	0.449646	0.485879	0.195816	1.70314	0.189079	0.0983473	0.116037	0.0200803	0.24611	0.082148	0.992411	0.225291	cytokinin dehydrogenase precursor, putative, expressed
LOC_Os01g10130	Chr.01	5288135	5293325	-										0.16014	0.104991	0.026446	0.212069	0.0597169	0.137869	0.325403	0.235269	0.222227	0.345713	0.200276	0.0297631	0.204848	0.182309	0.257819	0.714745	0.881423	0.477264	RNA-dependent RNA polymerase, putative, expressed
LOC_Os01g10140	Chr.01	5307412	5318623	-										0.195834	0.28086	0.34362	0.43995	0.547708	0.500531	0.452199	0.359637	0.452935	1.05693	0.306146	0.295728	0.805203	0.905714	0.613056	0.950066	1.42222	0.625334	RNA-dependent RNA polymerase, putative, expressed
LOC_Os01g10150	Chr.01	5328818	5335518	-										19.6658	20.555	20.9852	27.5462	24.169	26.0843	26.959	25.5169	29.313	19.3195	14.7719	17.6976	20.9499	23.0368	20.5476	32.0246	23.4611	26.744	CK1_CaseinKinase_1a.1 - CK1 includes the casein kinase 1 kinases, expressed
LOC_Os01g10170	Chr.01	5339444	5339729	+										0	0.196742	0	0	0	0	0	0	0	0	0	0.223093	0	0	0	0.698798	0	0	expressed protein
LOC_Os01g10180	Chr.01	5352369	5353612	-										5.05997	2.19959	1.23526	6.95052	2.37912	7.67085	2.11327	2.46448	1.01765	16.0616	3.89124	8.1368	5.70877	9.68425	12.5147	3.79958	9.37321	16.8131	avr9/Cf-9 rapidly elicited protein 146, putative, expressed
LOC_Os01g10195	Chr.01	5361440	5362677	-										0.397917	0.289869	0.620626	0.292751	0.659491	0.618546	0.285857	0.243583	0.766934	0.650783	0.355463	0.698472	0.282782	0.587226	0.790904	0.471886	0.585848	0.84708	expressed protein
LOC_Os01g10200	Chr.01	5369402	5369891	+										0	0	0	0	0	0	0.290551	0	0	0	0	0	0	0	0	0	0	0	hypothetical protein
LOC_Os01g10210	Chr.01	5373582	5374794	+	-1.83906	4.27775e-12	Down	-1.04563	0.0332001	Down	-1.04563	0.0332001	Down	460.899	391.771	538.74	121.221	359.3	228.82	102.654	125.71	144.911	80.102	114.843	136.242	139.77	211.092	93.8375	30.0351	34.3116	41.786	lachrymatory factor synthase, putative, expressed
LOC_Os01g10230	Chr.01	5384196	5385088	+										0	0.100464	0.253058	0.985641	1.14285	0.26385	0.283067	0.225126	0.35441	0.120294	0.164264	0.17088	0.168014	0.174449	0.274115	0.178417	0.0624757	0	lachrymatory factor synthase, putative, expressed
LOC_Os01g10240	Chr.01	5386995	5388128	+										0	0.0473178	0	0.10923	0	0	0	0	0	0	0	0	0	0	0	0	0	0	urate anion exchanger, putative, expressed
LOC_Os01g10250	Chr.01	5389733	5394414	-										13.6163	13.8202	11.7254	15.992	23.3962	20.7385	20.6538	20.3757	27.7864	9.14056	9.32623	8.82828	19.0002	17.2281	15.2616	28.6618	18.5534	18.6621	hydrolase, alpha/beta fold family domain containing protein, expressed
LOC_Os01g10260	Chr.01	5401401	5402015	-				1.20263	0.022628	Up	1.20263	0.022628	Up	6.05208	1.75053	9.11272	2.69399	1.99134	2.10716	2.87716	1.55273	2.26431	5.93881	15.5036	11.0828	5.12319	6.16376	3.2638	3.19516	3.17509	2.55777	expressed protein
LOC_Os01g10270	Chr.01	5403302	5404567	-										0.0750833	0	0.0619975	0.142044	0	0	0.0693495	0.413657	0	0	0	0	0	0	0	0	0.0765306	0.0799181	expressed protein
LOC_Os01g10280	Chr.01	5406007	5412769	+	-0.61783	0.0274605	Down							2.96445	3.38216	3.37571	3.11567	3.16103	4.25364	2.91703	2.7398	3.24891	4.04974	1.78275	2.32269	4.1603	4.22773	3.86457	4.71868	5.15448	4.76394	phosphoribosylaminoimidazole carboxylase, chloroplast precursor, putative, expressed
LOC_Os01g10290	Chr.01	5413599	5416935	-										10.7824	12.9464	10.0863	22.8041	18.668	20.3159	27.8255	25.3599	34.9214	13.3575	8.35199	9.52058	15.907	14.1034	16.4044	29.5087	22.7837	20.9707	autophagy-related protein 3, putative, expressed
LOC_Os01g10300	Chr.01	5417184	5418745	+	-0.81577	0.0244809	Down							3.42098	3.92501	3.75289	2.91235	3.23482	2.68226	3.74655	2.78221	3.10837	1.29483	1.92091	2.13452	2.45595	2.3182	2.97239	2.75027	2.24159	3.48521	expressed protein
LOC_Os01g10310	Chr.01	5424059	5424571	+				3.56822	0.0195116	Up	3.56822	0.0195116	Up	0.426789	0	0	0.302779	0	0.229647	0.295648	0.293914	0.246774	0.523502	0	0.0991524	2.43724	0.91101	0.572596	1.13878	1.74006	2.15779	expressed protein
LOC_Os01g10320	Chr.01	5426518	5430614	-										12.1494	13.0124	11.854	13.8435	29.1792	42.2814	8.12922	7.54588	7.91954	7.7406	11.0798	10.2532	34.8323	28.346	23.7752	49.7863	29.0846	27.7533	class III HD-Zip protein 8, putative, expressed
LOC_Os01g10340	Chr.01	5435443	5442651	-										3.31873	3.52423	2.77893	2.96237	3.57328	5.93573	2.11549	2.5752	1.94596	10.8248	1.75374	2.51937	4.22818	4.12405	6.68925	4.58068	8.62351	7.31363	expressed protein
LOC_Os01g10350	Chr.01	5442857	5446266	+										2.25295	2.54252	2.62272	8.62919	7.16184	8.38655	8.52831	7.25742	8.92659	4.38533	1.74864	2.88305	6.10809	4.94048	5.81405	9.92652	6.09859	8.09826	MPPN domain containing protein, expressed
LOC_Os01g10370	Chr.01	5454554	5455691	-				1.07889	0.0142306	Up	1.07889	0.0142306	Up	0.384785	0.157671	0.397154	0.13649	3.31817	2.9504	0.0444251	0.0441646	0	0.802365	0.687465	0.849243	8.2621	7.71157	4.60316	1.63339	2.94152	2.04781	AP2 domain containing protein, expressed
LOC_Os01g10380	Chr.01	5464110	5467442	+										0.0363451	0.0148929	0	0.0687585	0	0.0195566	0.117494	0.116804	0.0420303	0	0	0	0	0	0	0	0	0	transposon protein, putative, CACTA, En/Spm sub-class, expressed
LOC_Os01g10390	Chr.01	5470119	5473013	+										0	0	0	0	0.0203218	0	0.0201337	0	0	0	0	0	0	0	0	0	0	0	transposon protein, putative, CACTA, En/Spm sub-class, expressed
LOC_Os01g10400	Chr.01	5478476	5479836	+										3328.31	1838.49	4264.75	644.478	3231.27	2744.27	845.3	703.301	1441.5	1762.19	2748.7	3280.47	2327.44	3566.3	2469.08	3632.82	2077.23	3440.03	expressed protein
LOC_Os01g10420	Chr.01	5490623	5491360	-										0	0	0	0	0	0	0	0.068102	0	0	0.0662547	0	0	0	0	0	0	0	expressed protein
LOC_Os01g10430	Chr.01	5493186	5499451	+				0.929645	2.53156e-06	Up	0.929645	2.53156e-06	Up	5.18761	5.07762	4.8738	4.24813	4.81913	4.95146	4.33432	4.47722	4.5364	14.4082	5.9769	6.64348	8.84339	9.49513	10.7718	13.8019	16.2739	13.6383	protein kinase family protein, putative, expressed
LOC_Os01g10440	Chr.01	5507002	5509548	+	1.14276	0.0078704	Up							2.12297	2.47736	2.66756	67.8839	18.8236	25.1561	55.053	73.2065	74.4521	3.57773	3.00961	7.78418	9.88856	13.3103	26.5631	37.7716	24.4614	22.7195	xylosyltransferase, putative, expressed
LOC_Os01g10450	Chr.01	5510516	5514480	-	-1.89433	6.44819e-05	Down							44.8087	29.64	76.2609	7.07746	18.2931	17.9413	3.23152	2.86422	2.82731	13.402	12.8971	13.1619	8.76222	15.3563	13.441	9.63195	6.16556	8.4575	protein kinase domain containing protein, expressed
LOC_Os01g10460	Chr.01	5530497	5533609	+	1.84848	0.00049879	Up							1.06906	1.05134	1.82432	0.943818	0.531543	1.30388	0.789935	0.458093	0.741769	9.30156	3.438	5.96077	1.56288	1.89319	1.6574	0.553215	3.92279	1.74477	expressed protein
LOC_Os01g10480	Chr.01	5543648	5544544	-										0	0	0	0	0	0	0	0	0	0.0702108	0	0	0	0	0	0	0	0	plastocyanin-like domain containing protein, putative, expressed
LOC_Os01g10490	Chr.01	5549619	5551003	-				3.22641	0.0261469	Up	3.22641	0.0261469	Up	0.360103	0.221335	0.148672	0	0.0839278	0.0484413	0	0.123995	0	209.854	0.321684	0.0836599	1.19272	0.0854072	0.724691	0.0873498	59.0942	26.1117	keratin, type I cytoskeletal 9, putative, expressed
LOC_Os01g10504	Chr.01	5559548	5568844	-										0.337666	0.276726	0.278816	0.447163	0.251835	0.872122	0.467821	0.372061	0.156194	1.22598	0.0904922	0.219652	0.555347	0.22424	0.453025	0.22934	0.619515	0.862583	OsMADS3 - MADS-box family gene with MIKCc type-box, expressed
LOC_Os01g10520	Chr.01	5578753	5585267	-	-7.17876	6.14655e-06	Down	-7.04915	1.91604e-05	Down	-7.04915	1.91604e-05	Down	0.572632	0.534015	0.391309	0.635049	0.257718	0.616245	0.547141	0.543932	0.319685	0	0	0	0	0	0	0	0	0	expressed protein
LOC_Os01g10530	Chr.01	5591697	5599234	-										10.8764	10.6796	9.50913	14.0944	9.99844	12.0491	12.8139	12.5069	11.098	12.9528	9.65586	9.63795	10.5685	13.5929	15.9174	9.13188	16.7664	14.462	expressed protein
LOC_Os01g10580	Chr.01	5639769	5641495	+										0.28695	0.558511	0.148087	10.3143	3.97926	3.01085	15.7034	17.5875	19.8687	1.02073	0.704922	1.16663	2.09749	4.42371	2.95153	1.07888	4.60658	3.16881	B-box zinc finger family protein, putative, expressed
LOC_Os01g10590	Chr.01	5652593	5655352	+										0	0.0879554	0.17724	0.20304	0.20011	0.346497	0.495645	0	0.248226	0	0	0	0.196126	0	0.47997	8.95558	1.31272	4.22673	osFTL8 FT-Like8 homologous to Flowering Locus T gene; contains Pfam profile PF01161: Phosphatidylethanolamine-binding protein, expressed
LOC_Os01g10600	Chr.01	5663323	5668903	-	-2.46837	3.04596e-07	Down	-1.38097	0.00698794	Down	-1.38097	0.00698794	Down	4.88183	4.12202	3.86814	6.99664	5.24073	6.04966	4.69121	4.30147	3.87769	0.67744	0.440504	1.09979	1.48685	3.36828	1.80832	0.669839	2.111	3.04423	aquaporin protein, putative, expressed
LOC_Os01g10610	Chr.01	5668988	5671470	-										15.5422	14.865	15.271	25.938	20.3914	24.5723	17.8703	19.6596	19.4541	27.6758	12.772	17.4508	29.1818	29.456	23.4446	31.6443	38.7164	27.862	BES1/BZR1 homolog protein, putative, expressed
LOC_Os01g10630	Chr.01	5675585	5679551	-										0.41362	0.610149	0.273226	0.625997	0.334189	0.712196	0.458441	0.759586	0.733424	0.784699	0.492654	0.512496	0.90702	0.62784	0.86322	1.49828	1.43342	1.17401	expressed protein
LOC_Os01g10640	Chr.01	5685594	5686401	+										1.01613	0.888263	1.73401	0.961172	0.442075	1.74964	6.94517	3.91873	1.25342	1.72833	2.36008	2.70694	2.16636	1.28534	5.69548	1.18311	2.83097	2.73996	expressed protein
LOC_Os01g10670	Chr.01	5695273	5695584	-										0	0	0	0	0	0	0	0	0.202877	0	0	0.163029	0	0	0.313826	0	0	0	expressed protein
LOC_Os01g10680	Chr.01	5699651	5707758	-										34.4172	27.4861	54.5214	47.8066	58.4186	47.3284	37.8493	38.1648	38.0519	44.2807	55.4982	56.9173	50.859	70.6021	55.4583	59.0727	40.6994	41.3845	GIL1, putative, expressed
LOC_Os01g10690	Chr.01	5718883	5724184	-										0.736685	1.18734	0.750228	0.673611	0.869928	1.00421	0.680428	0.608794	0.539549	2.65062	0.745833	0.86715	0.919917	0.629002	0.593018	0.976875	1.00118	0.888672	POLD3 - Putative DNA polymerase delta complex subunit, expressed
LOC_Os01g10700	Chr.01	5727326	5729756	+										0	0.01991	0.0601813	0	0	0	0	0.0669232	0	0	0	0	0	0	0	0	0	0	D-mannose binding lectin family protein, expressed
LOC_Os01g10710	Chr.01	5731783	5734320	+										0	0	0	0.0408	0	0.023209	0	0	0	0	0	0	0	0	0	0	0	0	receptor-like protein kinase, putative, expressed
LOC_Os01g10760	Chr.01	5750703	5751035	-										0	0	0.271448	0.777405	0	0.353781	0.759096	0.603715	0.570249	0.161295	0	0	0.300373	0	0	1.43537	0.837699	1.04973	expressed protein
LOC_Os01g10770	Chr.01	5757491	5758607	-										0	0	0.0600214	0	0	0	0.0671392	0	0.168121	0	0	0	0	0	0	0	0	0	expressed protein
LOC_Os01g10790	Chr.01	5760481	5764641	+										1.94213	1.963	2.64602	4.37838	4.04362	4.70261	3.88661	4.25019	3.81807	4.70093	1.99516	2.16576	3.46033	3.50074	3.12676	4.42834	5.9387	4.13438	WD domain, G-beta repeat domain containing protein, expressed
LOC_Os01g10800	Chr.01	5764652	5767959	-										1.15825	2.3866	0.683134	0.829529	0.848412	1.19305	0.657164	0.805243	1.12895	1.93218	1.07902	1.09173	1.26996	0.298254	1.30236	0.41742	0.995059	0.528358	pentatricopeptide, putative, expressed
LOC_Os01g10810	Chr.01	5768209	5769462	+										19.6817	14.3375	19.385	1.33849	4.07745	2.35341	0.950521	0.708709	0.966944	6.56401	14.3068	12.6117	5.23041	7.5054	3.85442	0.374444	0.327795	0.616149	rho termination factor, N-terminal domain containing protein, expressed
LOC_Os01g10820	Chr.01	5770150	5772034	+										29.1126	35.8695	37.8693	97.4203	59.9511	83.7968	64.2768	50.5339	54.1892	143.915	30.0144	57.6287	72.8773	58.454	60.8172	75.7451	115.443	107.925	ribosomal protein L5, putative, expressed
LOC_Os01g10830	Chr.01	5773300	5774192	+										2.32918	2.36091	3.59342	15.5963	5.71424	5.67278	9.96397	10.3558	7.51349	3.36823	2.68298	4.72767	4.76039	5.81496	6.41429	8.20716	6.12262	5.67597	carnitine racemase like protein, putative, expressed
LOC_Os01g10840	Chr.01	5774281	5778466	-										12.7499	10.1816	9.69538	14.2199	12.605	14.5826	11.3107	10.5909	9.25805	25.5463	7.4165	8.95514	14.7652	15.1057	24.505	14.4999	27.8047	24.7433	CGMC_GSK.2 - CGMC includes CDA, MAPK, GSK3, and CLKC kinases, expressed
LOC_Os01g10850	Chr.01	5789309	5791121	+										5.8411	0.268929	1.49028	0.0620805	0.0305924	0.423774	0	0.0301315	0	21.1883	0.0586282	1.92117	0.0599665	0.155658	14.7927	0.700474	36.7925	51.0301	peroxidase precursor, putative, expressed
LOC_Os01g10860	Chr.01	5794747	5797674	-										0.394137	0.524883	0.772931	4.93984	3.30695	3.39324	2.68478	1.89999	2.62078	3.48084	0.924226	1.28193	2.79095	3.27177	3.87778	3.48959	5.17232	4.30004	expressed protein
LOC_Os01g10870	Chr.01	5799607	5801142	+										0.0356352	0.0584079	0.441369	113.494	28.2714	40.3051	13.0997	12.4667	10.7557	0.664397	0.2865	0.993461	12.6984	51.5895	47.0127	7.95247	11.3688	6.67566	CAMK_KIN1/SNF1/Nim1_like.7 - CAMK includes calcium/calmodulin depedent protein kinases, expressed
LOC_Os01g10880	Chr.01	5808045	5808340	+										14.0986	9.51518	16.6632	11.2441	7.98925	12.1974	12.7666	12.6917	14.0661	27.1269	8.39627	10.5327	12.1241	10.7527	16.8135	12.6066	16.6245	20.3028	expressed protein
LOC_Os01g10890	Chr.01	5809557	5811617	-										51.6285	37.0219	68.5946	9.74709	44.1451	37.6978	17.9312	13.8756	20.5464	26.1129	38.8368	37.39	52.1232	44.9989	24.3716	26.2322	20.4377	24.2822	CAMK_KIN1/SNF1/Nim1_like.8 - CAMK includes calcium/calmodulin depedent protein kinases, expressed
LOC_Os01g10900	Chr.01	5814778	5819207	-										0.521293	0.443035	0.637688	0.109577	0.197993	0.373997	0.231826	0.19501	0.178618	0.966235	0.603654	0.412663	0.705638	0.256433	0.189956	0.224799	0.570699	0.719263	MRH1, putative, expressed
LOC_Os01g10910	Chr.01	5820255	5822506	+										0.0853911	0	0.0470059	0	0	0	0	0	0	0	0	0.0529019	0	0	0	0.0276176	0	0	transposon protein, putative, unclassified, expressed
LOC_Os01g10920	Chr.01	5823869	5828251	-										0.0295709	0.0727022	0.0244172	0	0.165407	0.0636462	0.0273127	0.10861	0.0341965	0.0290174	0.0528319	0.0824395	0.108076	0.0280538	0	0.0860756	0.0301409	0.0629501	peptide-N4-asparagine amidase A, putative, expressed
LOC_Os01g10930	Chr.01	5828553	5830832	-										1.17634	1.63296	1.24884	1.15813	0.60428	0.955907	0.55434	0.705394	0.360908	2.12018	0.986497	0.892372	1.44772	1.13876	1.18098	0.232933	1.41924	1.14987	peptide-N4-asparagine amidase A, putative, expressed
LOC_Os01g10940	Chr.01	5833613	5834107	-										0	0.0906208	0.182611	0	0	0	0	0	0	0	0	0	0	0	0	0	0	0.117698	S-adenosylmethionine synthetase 2, putative, expressed
LOC_Os01g10950	Chr.01	5837475	5839898	-										42.4518	45.579	26.7	9.63308	8.50469	16.9375	16.5391	21.1487	9.45287	45.9338	35.3406	34.1829	18.3832	11.4823	30.3557	4.27236	29.4375	38.1432	peptide-N4-asparagine amidase A, putative, expressed
LOC_Os01g10960	Chr.01	5841736	5843574	-										2.32158	1.17083	0.90933	0.028154	0.138739	0.640615	0.329891	0.655913	0.0688392	2.83306	1.64848	1.60423	0.51671	0.169421	2.20958	0.31767	1.97194	3.16804	peptide-N4-asparagine amidase A, putative, expressed
LOC_Os01g10970	Chr.01	5844702	5848945	+										0	0.120261	0.161559	0	0	0.0526404	0	0	0	0.0959987	0.0436961	0.0909119	0	0	0	0	0	0	auxin-induced protein 5NG4, putative, expressed
LOC_Os01g10980	Chr.01	5856467	5857920	+	-1.69349	0.00145788	Down							2.60646	1.98071	1.68263	1.29998	0.618523	1.07099	2.31988	1.43598	1.6989	1.3951	0.50801	0.748665	0.519606	0.85422	0.593417	0.367852	0.531341	0.403534	auxin-induced protein 5NG4, putative, expressed
LOC_Os01g10990	Chr.01	5861816	5863794	+	-2.94189	3.78323e-14	Down	-0.686184	0.024808	Down	-0.686184	0.024808	Down	11.6915	8.74702	7.79844	5.7122	4.05868	4.53403	8.33409	6.22197	5.5624	2.06714	1.25455	1.07668	3.1438	2.73128	2.41801	1.12417	2.46925	1.79377	integral membrane protein DUF6 containing protein, expressed
LOC_Os01g11000	Chr.01	5865389	5869482	-										0	0.0510322	0	0	0	0	0	0	0	0	0.0556268	0.0578671	0	0	0	0	0	0	transposon protein, putative, unclassified, expressed
LOC_Os01g11010	Chr.01	5875786	5877849	-										4.29612	5.65063	3.43789	2.25764	0.42029	6.59252	0.514376	2.9951	0.184005	8.0671	3.71931	9.48794	2.71383	14.1644	14.5163	2.62456	0.351395	2.56865	peptide-N4-asparagine amidase A, putative, expressed
LOC_Os01g11020	Chr.01	5884006	5884572	+	8.77802	4.15487e-11	Up	8.50875	3.38998e-08	Up	8.50875	3.38998e-08	Up	0	0	0	0	0	0	0	0	0	6.91521	5.26041	8.16355	9.17329	4.3044	6.82116	0.936661	6.00218	9.96693	expressed protein
LOC_Os01g11040	Chr.01	5890605	5898224	+										7.15676	8.8505	5.07768	7.10205	6.54095	8.35731	5.60409	6.2488	5.24207	20.2179	5.59797	6.47652	9.06489	7.46744	14.7196	8.87607	19.5441	17.4419	SCAR-like protein 2, putative, expressed
LOC_Os01g11054	Chr.01	5899555	5909595	+										232.744	195.466	280.664	29.2595	67.3938	50.3577	20.6536	21.0683	22.749	93.1834	227.837	192.858	79.5404	92.3362	55.8046	23.1511	16.0035	18.0274	phosphoenolpyruvate carboxylase, putative, expressed
LOC_Os01g11070	Chr.01	5911503	5916819	+	0.663562	0.0395779	Up							2.04958	2.84557	2.82725	4.92662	5.12529	5.13793	4.61016	3.80819	4.46151	8.92033	3.48949	4.4367	6.58749	6.51954	6.25441	8.82025	8.52837	9.21385	Alg9-like mannosyltransferase protein, putative, expressed
LOC_Os01g11080	Chr.01	5918163	5919212	+										0.156388	0.0854424	0.0860879	0	0	0	0.0481484	0.047866	0	0	0	0.145329	0	0	0.0466257	0	0	0	transposable element protein, putative, containing Pfam profile: PF03732, Retrotrans_gag, expressed
LOC_Os01g11110	Chr.01	5921759	5934186	+	1.54083	0.0100337	Up	1.34211	0.0030358	Up	1.34211	0.0030358	Up	0.367903	0.435508	0.506305	1.04401	0.647855	1.31974	1.01942	0.900839	0.567268	3.00847	0.949436	1.55749	2.91332	2.21051	2.48624	5.07686	4.99992	4.17699	14-3-3 protein, putative, expressed
LOC_Os01g11120	Chr.01	5934573	5939527	-										8.92927	11.0919	7.40207	11.8049	10.0614	15.322	8.21491	10.1681	6.70784	15.903	8.7617	12.5775	15.418	15.5416	18.7715	15.9292	15.157	18.8962	CID11, putative, expressed
LOC_Os01g11130	Chr.01	5945633	5954387	-										0.0180408	0	0.0148966	0	0	0	0	0.0165654	0	0	0	0.0167651	0.0164839	0.0342304	0.0161361	0.035009	0.036777	0.134417	RNA recognition motif containing protein, putative, expressed
LOC_Os01g11150	Chr.01	5968819	5972489	-	1.65244	0.03673	Up	-1.79721	0.0316968	Down	-1.79721	0.0316968	Down	0.655518	0.235031	1.1502	1.5114	2.32988	6.65763	0.416253	0.526669	0.521163	3.01523	1.28096	3.04582	0.336908	1.28264	2.34524	0.715536	1.37807	0.43608	gibberellin 2-beta-dioxygenase, putative, expressed
LOC_Os01g11160	Chr.01	5983581	5985875	-	2.85632	1.5375e-14	Up	1.45204	2.16212e-06	Up	1.45204	2.16212e-06	Up	8.4879	5.48732	8.05679	8.33488	9.30526	7.95573	11.7711	9.07364	8.72178	22.2515	56.0113	44.5967	19.0132	27.8647	27.2725	21.8086	13.9287	14.0418	amino acid permease family protein, putative, expressed
LOC_Os01g11210	Chr.01	6003524	6004869	+										0.10871	0.267273	0.089764	0	0	0.175485	0.100409	0.19964	0	3.68032	0.291336	0.454605	0.0496644	0.0515666	1.11818	0.158218	1.77289	1.79351	expressed protein
LOC_Os01g11220	Chr.01	6004879	6007163	-										0.626116	0.378087	0.0816306	0	0.0307213	0.602876	0.0608739	0.332843	0.0762163	0.0970102	0.206064	0.489972	0.903289	0.0937885	0.265269	0.127896	0.436653	0.280603	hydrolase, acting on carbon-nitrogen, putative, expressed
LOC_Os01g11230	Chr.01	6007818	6009027	-				0.86149	5.41749e-06	Up	0.86149	5.41749e-06	Up	87.1102	81.3809	81.6101	63.7988	62.3946	83.7506	65.0277	47.3057	53.338	114.754	107.895	110.312	149.041	127.136	134.342	169.948	122.264	172.185	SOUL heme-binding protein, putative, expressed
LOC_Os01g11240	Chr.01	6010736	6011894	-										82.6467	117.736	69.4515	55.0809	116.321	117.047	78.3419	97.1362	79.5726	62.0993	78.0479	79.3918	182.443	133.874	83.8055	103.56	123.664	114.962	DUF538 domain containing protein, putative, expressed
LOC_Os01g11250	Chr.01	6017742	6022156	-										1.40971	1.55367	1.66576	0.965611	1.79006	1.46477	1.30206	1.24979	1.9394	1.16867	1.36787	1.15192	3.55326	2.44419	2.28263	3.06578	2.03146	2.40595	potassium channel KAT1, putative, expressed
LOC_Os01g11260	Chr.01	6025074	6029649	+	-0.980916	0.045882	Down							1.81021	2.66529	1.44405	1.94447	1.08692	1.41978	0.595108	1.0142	0.638653	2.43869	1.0141	0.883868	1.12135	1.48448	1.53676	1.01216	2.65819	1.07768	phospho-N-acetylmuramoyl-pentapeptide-transferase, putative, expressed
LOC_Os01g11270	Chr.01	6031025	6032833	-	-2.99493	0.000247064	Down							1.60364	0.793495	0.749522	0.34345	0.197455	0.16281	0.139734	0.0833488	0	0.118765	0.162176	0.0843536	0	0.143526	0	0	0.092522	0.0322058	cytochrome P450, putative, expressed
LOC_Os01g11280	Chr.01	6037423	6039070	-										0.0664268	0.108877	0	0.031417	0	0.0714861	0.0306771	0.0609943	0.0384088	0.0651836	0	0	0.0606943	0.0630189	0	0.0322261	0.0338536	0	cytochrome P450, putative, expressed
LOC_Os01g11300	Chr.01	6057440	6059109	-										0.0655518	0	0.189445	0	0	0	0.0605459	0	0	0.385949	0	0.152291	0.0598947	0	0	0	0.0334077	0.0348864	cytochrome P450, putative, expressed
LOC_Os01g11320	Chr.01	6065683	6066478	-										0	0	0	0	0	0	0	0	0	0	0	0	0	0	0	0	0	0.0933658	transposon protein, putative, Pong sub-class
LOC_Os01g11330	Chr.01	6068798	6071736	+										0	0	0	0	0	0	0	0	0	0	0.0554376	0	0	0	0.0277534	0	0.0316274	0.0330274	retrotransposon protein, putative, unclassified, expressed
LOC_Os01g11340	Chr.01	6076688	6078711	-	0.748727	0.0225163	Up							11.3312	9.06454	7.16797	57.6843	17.3707	16.8507	32.9712	34.367	23.205	36.9132	11.3785	18.9739	19.7923	20.807	31.1302	19.4172	30.2935	30.7133	cytochrome P450, putative, expressed
LOC_Os01g11350	Chr.01	6094692	6096528	-				3.26346	0.0362957	Up	3.26346	0.0362957	Up	1.95617	0.635201	2.34666	0	0.137635	0.0794397	0.0340902	0.0677806	0.170729	39.1154	1.48369	1.54345	0.269789	0.0700305	3.16916	0.0358116	13.2799	16.2642	bZIP transcription factor domain containing protein, expressed
LOC_Os01g11360	Chr.01	6108958	6111317	-										0.113324	0.185744	0.74859	0	0.105648	0.243911	0	0.208113	0.131051	7.56184	0.303701	1.57966	0.414179	0.645063	2.534	0.109956	4.96688	4.463	expressed protein
LOC_Os01g11370	Chr.01	6112801	6125531	+	-0.903515	0.0201073	Down							2.07539	3.57346	2.57918	4.42201	3.53738	5.14372	5.11173	4.36954	5.23642	4.83422	1.19852	1.6559	3.85003	2.84399	2.79379	5.93938	6.23934	5.3329	ATP-dependent RNA helicase, putative, expressed
LOC_Os01g11390	Chr.01	6129330	6129737	-	5.63446	0.0127342	Up	4.67964	0.0284156	Up	4.67964	0.0284156	Up	0	0	0	0	0	0	0	0	0	1.31645	0.359529	1.87004	1.22579	0.381821	0.359977	0.390505	0.546968	0.856769	expressed protein
LOC_Os01g11400	Chr.01	6132290	6132533	-										0	0.367683	0.18523	0.848773	0	0	0.207196	0.411961	0.259417	0	0.200393	0	0	0	0	0.435317	0	0	hypothetical protein
LOC_Os01g11414	Chr.01	6134202	6139189	+										7.73015	8.06279	10.2298	7.73057	5.53229	7.75871	3.77426	4.70807	3.46135	16.0649	6.53341	10.9325	5.4697	5.77796	4.95855	3.10621	9.2852	8.9482	sodium/calcium exchanger protein, putative, expressed
LOC_Os01g11430	Chr.01	6139582	6142129	-										0.0879524	0.0720792	0.0242079	0	0.0819948	0.0631008	0.0541573	0	0	0.373994	0	0.326932	0.0535748	0.0556268	0.0262222	0	0.179295	0.218437	expressed protein
LOC_Os01g11450	Chr.01	6163187	6166385	-										0.0204773	0	0	0	0	0.0220369	0	0	0	0	0	0	0	0.0194267	0	0	0	0	retrotransposon protein, putative, Ty1-copia subclass, expressed
LOC_Os01g11460	Chr.01	6171722	6173186	-										0.0373623	0.153097	0.0308506	0.671486	0.522472	0.884574	0.517636	0.30876	0.302446	0.403293	0.0333761	0.138881	0.477931	0.708909	1.06937	1.84883	0.875896	1.15328	zinc finger, C3HC4 type domain containing protein, expressed
LOC_Os01g11470	Chr.01	6182163	6182516	+										0.773103	1.01372	0.510691	1.46257	0.576589	0.665588	0.714065	0.141975	0.536421	2.57936	1.24312	0.862122	1.41277	0.733441	0.829779	0.750122	2.20642	0.822885	expressed protein
LOC_Os01g11480	Chr.01	6183125	6183625	-										1.31104	0.626748	0.270636	0	0	2.35148	0.10091	0.401272	0	9.54153	0.390387	1.52291	0	0	0.781747	0.318016	1.00223	1.39546	zinc finger, C3HC4 type domain containing protein, expressed
LOC_Os01g11490	Chr.01	6185622	6186317	-										0.0786433	0.19335	0.389622	0	0.0733163	0	0	0	0	0	0.351264	0.0730822	0	0	0	0	0	0	zinc finger, C3HC4 type domain containing protein, expressed
LOC_Os01g11500	Chr.01	6188518	6189219	-										2.26116	1.08629	5.53685	0	0.218069	0.335639	0	0.0715944	0	0.0765118	2.57714	0.941948	0	0	0	0	0	0	zinc finger, C3HC4 type domain containing protein, expressed
LOC_Os01g11520	Chr.01	6199158	6200399	-	1.5682	0.0183353	Up							0.484777	0.577871	0.254729	3.58507	1.27365	2.13422	2.32019	3.03498	1.63086	0.864916	0.984218	1.55626	1.16775	1.42153	2.32565	1.02625	2.15617	0.750535	RING-H2 finger protein, putative, expressed
LOC_Os01g11550	Chr.01	6221636	6224329	-	-2.06964	0.00126048	Down	-1.72959	1.32447e-24	Down	-1.72959	1.32447e-24	Down	8.34427	24.4148	5.61068	12.1639	15.9502	18.4836	7.93193	9.93805	7.03876	108.726	2.35286	3.5583	5.50072	5.01848	5.64202	0.708688	43.5633	14.7712	TCP family transcription factor, putative, expressed
LOC_Os01g11570	Chr.01	6242495	6244969	-				-1.29705	2.05631e-07	Down	-1.29705	2.05631e-07	Down	2.67122	2.54735	3.89	40.4278	23.2275	28.3286	61.0976	48.3863	43.977	11.9623	1.64867	3.2496	12.9135	9.62987	9.99121	22.3839	23.8113	25.589	GDSL-like lipase/acylhydrolase, putative, expressed
LOC_Os01g11580	Chr.01	6247411	6253398	+										8.94995	9.57521	9.10101	13.8829	10.5705	12.6667	13.9547	13.2386	12.7793	11.1828	7.12102	8.23685	10.0445	9.66476	12.3036	9.77289	12.0264	11.5785	bromodomain containing protein, expressed
LOC_Os01g11590	Chr.01	6253721	6257198	+	2.09855	3.84289e-05	Up	1.07443	1.51763e-05	Up	1.07443	1.51763e-05	Up	1.60443	3.5906	1.35028	8.25951	7.93899	7.76982	11.6843	11.3324	10.4901	7.56923	8.62707	9.23258	17.2251	18.6459	15.6475	11.3762	8.14533	9.06417	uncharacterized protein HI0077, putative, expressed
LOC_Os01g11600	Chr.01	6257915	6258264	+	-1.5595	0.00521101	Down	-2.19734	3.12873e-51	Down	-2.19734	3.12873e-51	Down	24.0931	28.7547	10.623	843.891	629.347	723.972	1327.41	1111.93	1105.54	6.65653	5.8508	8.04279	145.975	150.457	162.771	330.908	330.453	194.699	expressed protein
LOC_Os01g11620	Chr.01	6267440	6270903	+										84.6072	215.855	18.8034	16.2527	24.5549	100.057	68.1046	65.2174	15.4675	75.5862	45.0664	55.0084	135.966	34.0653	135.582	15.8727	351.838	199.677	GDSL-like lipase/acylhydrolase, putative, expressed
LOC_Os01g11640	Chr.01	6277478	6277714	+										0.230952	0.189271	0	0.655382	0	1.24271	0	0.636194	0.801236	0	0	0	0	0	0	0	0	0	expressed protein
LOC_Os01g11650	Chr.01	6278493	6283652	+	-0.640888	0.00133828	Down	-0.753428	0.000909272	Down	-0.753428	0.000909272	Down	57.5181	61.6663	55.6164	86.2919	68.0091	102.314	108.835	91.1648	77.6979	31.1675	33.9963	37.9087	57.9862	46.7204	50.9424	67.0202	66.763	61.7074	GDSL-like lipase/acylhydrolase, putative, expressed
LOC_Os01g11660	Chr.01	6288365	6292303	+	7.20543	3.06779e-06	Up	4.91871	2.91462e-05	Up	4.91871	2.91462e-05	Up	0	0	0	0	0.0787471	0	0	0	0	1.24332	0.792295	1.17744	1.4664	1.44243	1.05771	1.31133	1.03316	1.07889	GDSL-like lipase/acylhydrolase, putative, expressed
LOC_Os01g11670	Chr.01	6295991	6297676	+	8.59749	3.44989e-10	Up	9.04845	1.0985e-09	Up	9.04845	1.0985e-09	Up	0	0	0	0	0	0	0	0	0	1.97468	2.2171	1.74537	3.34027	3.59548	3.2398	1.2366	1.46998	1.24945	OsSCP2 - Putative Serine Carboxypeptidase homologue, expressed
LOC_Os01g11680	Chr.01	6298944	6301397	-										0	0	0	0.0466443	0	0	0	0	0	0	0	0	0	0	0	0	0.050262	0	transposon protein, putative, unclassified, expressed
LOC_Os01g11690	Chr.01	6303562	6303822	-										0	0	0	0	0	0	0	0	0	1.02895	0.187341	0.194886	0.383234	0	0	0	0.641273	1.33932	expressed protein
LOC_Os01g11700	Chr.01	6304802	6306608	+	-1.96741	0.0407793	Down							10.6103	14.1059	2.03035	0.796541	0.910656	2.31993	0.622225	0.680434	0.0389524	7.13947	0.421257	4.35093	5.75524	0.798886	2.04866	0.196094	3.60494	2.54553	GDSL-like lipase/acylhydrolase, putative, expressed
LOC_Os01g11710	Chr.01	6319130	6322474	+				3.87493	4.55143e-05	Up	3.87493	4.55143e-05	Up	3.88865	1.97971	0.535154	0.417991	0.247176	0.570658	0.435357	0.513954	0.102203	39.8643	0.500012	2.6555	4.68359	1.08998	13.1746	0.343005	35.132	38.3803	GDSL-like lipase/acylhydrolase, putative, expressed
LOC_Os01g11730	Chr.01	6340836	6344345	+	3.09407	0.0110544	Up	2.79537	0.014878	Up	2.79537	0.014878	Up	0.585225	0.366758	0.142126	0.227941	0.0320932	0.259328	0.127184	0.158048	0.0398098	9.22213	0.153761	6.49411	0.345996	0.685836	2.03217	0.133607	2.91235	1.46567	GDSL-like lipase/acylhydrolase, putative, expressed
LOC_Os01g11740	Chr.01	6352582	6358359	+										0	0	0	0	0	0.034108	0	0	0	0	0	0	0	0	0	0	0	0	GDSL-like lipase/acylhydrolase, putative, expressed
LOC_Os01g11750	Chr.01	6361526	6363457	+	-2.3288	0.00355854	Down	-1.35462	0.0147406	Down	-1.35462	0.0147406	Down	2.04842	1.75681	0.668698	1.35183	1.15468	2.20444	3.47599	3.19315	2.09339	1.40238	0.297886	0.265615	0.565846	0.677906	0.766949	0.138665	2.23357	2.58597	GDSL-like lipase/acylhydrolase, putative, expressed
LOC_Os01g11760	Chr.01	6365028	6367159	+										0.0396062	0.55179	1.53706	0.0374639	0	0.0426227	0	0	0.274809	0.388649	0.247664	0.846527	0	0	0.0354247	0	0	0.12647	GDSL-like lipase/acylhydrolase, putative, expressed
LOC_Os01g11770	Chr.01	6368038	6368517	-										0	0.0934527	0	0	0	0	0	0	0	0.111899	0	0	0	0	0	0	0.116231	0	expressed protein
LOC_Os01g11780	Chr.01	6369419	6370066	+										0.253406	0.415345	0.0697471	0.2397	0.314988	0.181804	0.312073	0.0775606	0	0.248663	0.0754567	0.156991	0	0	0	0	0	0.0899079	expressed protein
LOC_Os01g11790	Chr.01	6377261	6382037	+										0	0	0.22124	0	0	0	0	0	0	0.0375603	0	0	0	0	0	0	0	0	GDSL-like lipase/acylhydrolase, putative, expressed
LOC_Os01g11810	Chr.01	6387691	6391467	-										35.2446	15.9988	13.5946	7.68446	3.91638	16.2885	16.0341	22.3501	8.60876	45.7092	17.4944	37.8619	13.1804	8.29318	24.5061	4.79537	22.3541	27.1574	powdery mildew resistant protein 5, putative, expressed
LOC_Os01g11820	Chr.01	6394268	6395667	+										0.481546	1.44701	0.08836	0.303667	0.149643	0.690963	0.741288	0.73694	0.433122	0.42003	0.191186	0.546938	0.439989	0.253801	1.48354	0.155744	0.981656	0.227802	expressed protein
LOC_Os01g11830	Chr.01	6396150	6397294	-										0.0521293	0	0	0	0.0485982	0.168299	0	0	0	0	0.18627	0.048443	0.0476306	0	0.0466257	0	0	0	oryzain alpha chain precursor, putative, expressed
LOC_Os01g11840	Chr.01	6400890	6402066	+										0	0	0	0.0470256	0	0	0	0	0	0.0487841	0	0.0923982	0	0	0	0	0	0	xylem cysteine proteinase 2 precursor, putative, expressed
LOC_Os01g11850	Chr.01	6402993	6410872	-										0	0	0	0	0	0	0	0	0.0457353	0	0	0	0	0	0	0	0	0	expressed protein
LOC_Os01g11860	Chr.01	6412786	6419895	+										0.182209	0.0597301	0.361088	2.20613	0.475628	2.15696	6.46253	5.32039	0.884987	0.357598	0.0651078	0.33865	0.899019	0.103717	1.82529	0.601097	3.34299	2.24973	DJ-1 family protein, putative, expressed
LOC_Os01g11870	Chr.01	6425100	6428266	+										0	0	0	0	0	0	0	0	0	0	0.0975967	0	0	0	0	0	0	0	expressed protein
LOC_Os01g11880	Chr.01	6432336	6436086	+										2.28277	3.03483	1.50793	5.61417	4.23264	4.58571	5.6928	4.28532	5.33836	2.51383	1.88061	2.16849	3.61533	3.53724	3.74323	3.19932	3.98136	4.56255	DJ-1 family protein, putative, expressed
LOC_Os01g11900	Chr.01	6444319	6456076	+										12.9864	14.3843	11.1908	15.9468	12.8634	14.6761	17.8359	17.1568	15.6044	16.4021	11.0344	10.5125	12.7309	11.478	13.4605	16.0868	14.6931	14.2816	hhH-GPD superfamily base excision DNA repair protein, expressed
LOC_Os01g11910	Chr.01	6462706	6465037	+	1.99486	0.000214116	Up							2.9477	2.91551	7.67957	36.9204	21.2262	25.0768	35.6285	37.4028	32.7067	22.068	16.7526	18.1122	11.3073	13.9583	26.1149	25.4202	17.7681	18.7439	basic helix-loop-helix, putative, expressed
LOC_Os01g11920	Chr.01	6471718	6485507	+										0.558454	0.30313	0.425192	1.00847	1.11563	0.476107	0.756964	0.772503	0.536776	4.10645	0.187887	0.606581	0.450619	0.36467	0.862763	0.527779	1.62634	1.82956	retrotransposon protein, putative, unclassified, expressed
LOC_Os01g11940	Chr.01	6494516	6499769	+										0	0.0723504	0.0364485	0.0835083	0.123455	0.237518	0.163083	0.162127	0.306279	0.0433156	0	0.0410203	0.0403323	0	0	0	0.134978	0.140952	osFTL1 FT-Like1 homologous to Flowering Locus T gene; contains Pfam profile PF01161: Phosphatidylethanolamine-binding protein, expressed
LOC_Os01g11946	Chr.01	6500706	6507149	-										25.7055	22.2384	25.5196	18.6756	27.9988	22.1467	26.2472	24.9847	28.8459	14.9633	23.7926	17.1737	21.1792	25.7259	18.9548	25.9686	15.732	15.9934	ABC transporter, ATP-binding protein, putative, expressed
LOC_Os01g11952	Chr.01	6507356	6514891	-										2.932	3.57976	2.71745	3.46677	3.27729	3.54168	3.71673	4.34051	4.27289	6.7818	3.39425	3.60046	4.9069	3.56213	4.16114	2.83033	4.71149	3.70993	histone-lysine N-methyltransferase ATX5, putative, expressed
LOC_Os01g11960	Chr.01	6518127	6521046	-										6.2303	6.99046	5.29901	14.2401	24.5294	21.6108	16.0287	14.6825	16.3269	10.653	6.85546	8.12551	19.7654	20.7761	17.8177	16.4489	19.8961	16.0522	histone-lysine N-methyltransferase ATX5, putative, expressed
LOC_Os01g11970	Chr.01	6523637	6524620	+										0.945638	0.774973	1.37793	3.15702	2.43732	2.57408	1.90098	2.34952	1.54384	4.36677	1.19258	1.65415	4.0152	2.48028	4.07974	2.9145	2.8349	5.09185	expressed protein
LOC_Os01g11980	Chr.01	6525486	6528272	+										1.2919	1.44881	1.40361	2.44404	2.91589	2.12203	2.95171	3.05926	2.20166	4.00333	1.51851	0.884612	2.05018	3.48334	3.64896	2.17713	2.6336	2.82255	SFT2, putative, expressed
LOC_Os01g11990	Chr.01	6528797	6531845	+										1.05788	1.15595	1.22939	1.11185	1.3515	1.8131	2.02658	1.90676	1.94832	1.15343	0.700013	0.801027	1.25299	0.96644	0.841064	0.912389	0.559106	1.20941	expressed protein
LOC_Os01g12000	Chr.01	6534609	6535837	+										8.55107	4.05139	2.24326	14.5762	11.9578	15.9603	32.3327	22.0012	18.7987	7.16733	6.1667	5.58731	10.5396	8.66164	12.1098	4.79663	6.80929	8.95947	expressed protein
LOC_Os01g12010	Chr.01	6537654	6537896	-										0	0	0	0.213066	0	0	0	0.206828	0.260484	1.10517	0	0	0	0	0	0	0	0	hypothetical protein
LOC_Os01g12020	Chr.01	6541005	6543076	+										0	0	0	0	0	0	0	0	0	0	0	0	0.0253997	0.0527451	0	0	0	0	LTPL18 - Protease inhibitor/seed storage/LTP family protein precursor, expressed
LOC_Os01g12040	Chr.01	6546714	6554267	+										0	0	0	0	0	0	0	0.0105898	0	0	0	0	0	0	0	0	0	0	transposon protein, putative, unclassified, expressed
LOC_Os01g12060	Chr.01	6558931	6559377	-	8.51488	2.60907e-10	Up	8.59178	1.84718e-08	Up	8.59178	1.84718e-08	Up	0	0	0	0	0	0	0	0	0	6.72893	6.45383	7.5103	11.7478	8.36418	6.89997	6.65343	10.1097	4.04042	expressed protein
LOC_Os01g12070	Chr.01	6564673	6568151	-										0.0465242	0.0762555	1.09485	0	0	0	0.0859427	0.106798	0.107603	3.62945	0.581847	2.55083	0	0.0220687	0.0624185	0	0	0	endoglucanase precursor, putative, expressed
LOC_Os01g12080	Chr.01	6572023	6577171	-				0.699849	0.00288245	Up	0.699849	0.00288245	Up	24.4668	23.5858	25.8203	9.93247	15.3419	13.6486	10.6945	10.9854	13.7165	22.3965	30.1586	28.1524	27.1876	23.0898	23.56	15.9426	19.0767	19.6751	plant-specific domain TIGR01589 family protein, putative, expressed
LOC_Os01g12090	Chr.01	6583822	6586889	+										6.78688	7.22339	10.4075	15.5075	13.7225	13.8487	13.1071	11.8162	14.6777	28.1098	6.77142	12.6958	15.6237	11.1214	14.9788	15.9069	26.1435	19.2325	ribosomal protein S6 family protein, putative, expressed
LOC_Os01g12100	Chr.01	6587146	6587940	-										35.3572	35.1986	37.8038	824.65	279.44	226.716	259.059	265.864	227.242	46.3719	36.2417	52.6555	193.111	262.756	259.381	247.84	202.834	222.306	expressed protein
LOC_Os01g12110	Chr.01	6590899	6592136	-										0	0.0483897	0.341287	0.670228	0.110093	0.254173	0.272685	1.95182	0.204847	0.695292	0.210986	0.548708	0	0.840252	0.844996	0	0	0	expressed protein
LOC_Os01g12120	Chr.01	6606521	6607239	-										8.73716	12.0041	7.63879	15.3138	9.82231	14.9336	9.7314	11.562	9.80668	24.7122	5.73896	11.7014	14.5575	13.6523	22.7546	8.2281	31.6934	15.8643	expressed protein
LOC_Os01g12130	Chr.01	6612343	6613905	-										8.20346	4.63262	11.6121	13.7589	5.78404	6.75103	0.318362	0.0632989	0.63776	4.66761	5.72711	7.62337	3.46431	9.5484	6.78245	3.61192	0.140531	0.51363	nodulin MtN3 family protein, putative, expressed
LOC_Os01g12140	Chr.01	6615403	6615768	+										0	0	0	0.141462	0.139421	0	0	0	0	0.146752	0	0.138976	0	0	0.133762	0	0	0	expressed protein
LOC_Os01g12160	Chr.01	6624963	6630463	-				0.860526	0.00655312	Up	0.860526	0.00655312	Up	15.8204	12.9784	6.85716	13.5032	7.03681	6.63348	16.9758	13.4182	15.5778	9.88629	11.7172	12.6378	16.308	11.9704	10.4363	8.44804	35.8432	19.0489	OsGH3.3 - Probable indole-3-acetic acid-amido synthetase, expressed
LOC_Os01g12180	Chr.01	6642665	6645196	-										0.689584	0.777055	0.498225	1.44046	1.44647	1.36053	1.83116	1.13446	1.39554	1.46613	0.744348	0.881129	1.99523	1.41745	1.64475	1.75635	2.31363	1.83497	expressed protein
LOC_Os01g12190	Chr.01	6649789	6650522	+										26.1001	15.5228	29.2482	8.32352	13.2784	11.476	12.1224	14.7902	15.6088	17.5623	25.1807	25.3633	12.8096	17.6158	18.9425	17.7994	16.19	18.0972	expressed protein
LOC_Os01g12200	Chr.01	6653077	6655383	+				-0.828793	0.0116432	Down	-0.828793	0.0116432	Down	7.77445	8.3601	7.49558	14.2828	20.4867	15.8143	17.5576	18.0323	17.5654	7.27616	5.7808	6.72356	8.95126	12.4063	10.7721	15.6971	11.9552	11.0494	expressed protein
LOC_Os01g12210	Chr.01	6659149	6662582	+	1.27723	0.0194516	Up							3.12776	1.9108	5.58789	0.107585	1.40493	0.764994	0.0525255	0.0522175	0.0328819	4.01788	8.86477	7.53069	0.909311	3.77655	1.75482	0.882845	1.13031	0.696097	aluminum-activated malate transporter, putative, expressed
LOC_Os01g12220	Chr.01	6663533	6665460	+										57.2641	65.4099	49.033	17.0645	23.1888	23.2383	19.2503	26.0395	25.3665	32.2536	54.2678	38.6093	29.283	25.9314	21.0863	9.08351	17.0646	16.6562	uncharacterized protein family UPF0016 domain containing protein, expressed
LOC_Os01g12230	Chr.01	6667854	6670442	-										5.92378	9.85501	2.54351	3.69822	3.14784	4.65372	5.19784	6.03764	5.34331	6.45233	2.48713	2.5873	3.62642	2.97853	6.72893	0.632246	3.38126	4.2245	peptidase C45, acyl-coenzyme A/6-aminopenicillanic acid acyl-transferase, putative, expressed
LOC_Os01g12240	Chr.01	6689709	6693866	+										1.71049	1.98587	0.70619	3.50561	2.65771	3.22134	0.789935	1.17795	0.494513	0.839239	0.763999	1.85446	2.99552	3.65116	1.6574	2.21286	1.3076	1.06204	hypothetical protein
LOC_Os01g12250	Chr.01	6694004	6696795	-										0.185043	0.0606589	0.21391	0.0350069	0.0345018	0.0398273	0.0683649	0.0339819	0.0855952	1.05316	0.0330601	0.103175	0	0	0.0993041	0.0359085	0.528107	0.118175	expressed protein
LOC_Os01g12260	Chr.01	6699462	6703371	-										1.88602	0.974428	2.30213	5.11934	1.83472	2.33853	4.88517	4.40475	4.83622	7.8857	1.39179	1.94317	3.10937	2.80059	2.45701	1.43214	4.5552	4.1895	vacuolar ATP synthase subunit E, putative, expressed
LOC_Os01g12270	Chr.01	6704403	6704666	-										140.157	51.4839	113.162	286.136	265.192	133.874	408.468	411.022	414.072	90.7395	137.427	176.101	258.775	198.662	91.4234	38.6245	102.072	130.644	expressed protein
LOC_Os01g12280	Chr.01	6706087	6710801	-										2.95664	2.60943	1.77363	6.47787	4.87665	4.70475	8.79942	8.63179	8.44553	3.39725	2.05426	2.23093	3.57889	4.17147	2.80271	6.42404	5.89847	4.22293	hAT dimerisation domain-containing protein, putative, expressed
LOC_Os01g12290	Chr.01	6711815	6714142	+	5.24673	0.022583	Up	5.49405	0.00297854	Up	5.49405	0.00297854	Up	0	0	0	0	0	0	0	0	0	0.36915	0.12602	0.152945	0.171863	0.111528	0.336474	0.250943	0.215686	0.125129	S-locus lectin protein kinase family protein, putative, expressed
LOC_Os01g12304	Chr.01	6718349	6719948	-	8.22375	2.39364e-09	Up	8.1939	6.3448e-08	Up	8.1939	6.3448e-08	Up	0	0	0	0	0	0	0	0	0	2.82691	2.00159	2.25218	2.29797	2.94994	2.41308	1.77473	1.77114	2.19024	esterase, putative, expressed
LOC_Os01g12310	Chr.01	6722205	6722600	+										0.138222	0	0	0	0	0	0	0	0	0	0	0	0	0	0	0	0	0	histone deacetylase 19, putative, expressed
LOC_Os01g12320	Chr.01	6724939	6728626	-				0.648785	0.00514525	Up	0.648785	0.00514525	Up	25.0639	14.9047	29.4582	16.675	14.0262	14.0124	18.0234	11.3148	14.8152	27.575	29.3126	30.6878	25.6121	22.0229	20.9191	16.7319	17.3279	20.1756	GDSL-like lipase/acylhydrolase, putative, expressed
LOC_Os01g12330	Chr.01	6732152	6735486	+	-4.50367	0.00855751	Down	-2.67698	0.00961626	Down	-2.67698	0.00961626	Down	0.343324	0.30146	0.141744	0.231967	0.297207	0.343082	0.317106	0.225176	0.198514	0.0240642	0	0.0227891	0.0224068	0.0465301	0.0877364	0	0	0.0522046	expressed protein
LOC_Os01g12340	Chr.01	6735758	6746298	-	5.12671	5.34211e-23	Up	3.02543	5.53383e-15	Up	3.02543	5.53383e-15	Up	0.10521	0.0431113	0.043437	0.821038	0.277904	0.245318	0.89078	0.982162	0.669173	1.86695	2.04418	2.14281	2.61155	2.28738	1.74874	1.05486	1.52815	1.65178	retrotransposon protein, putative, unclassified, expressed
LOC_Os01g12350	Chr.01	6747476	6750728	+	5.89082	0.00365523	Up	5.72877	0.00361914	Up	5.72877	0.00361914	Up	0	0	0	0	0	0	0	0	0	0.10339	0.0941211	0.24478	0.208584	0.266552	0.0471193	0.085192	0.125292	0.112147	retrotransposon protein, putative, unclassified, expressed
LOC_Os01g12360	Chr.01	6751357	6757512	-				4.28333	0.0431997	Up	4.28333	0.0431997	Up	0	0	0	0	0	0	0	0	0	0	0.0241104	0.0418024	0.0328811	0.0426755	0.0241405	0.0349169	0.0458504	0.019152	retrotransposon protein, putative, unclassified, expressed
LOC_Os01g12374	Chr.01	6758675	6760456	-										0	0	0	0	0	0	0	0	0	0.162761	0.197559	0.102758	0.151552	0.157356	0.0989029	0.160935	0.450835	0.117698	expressed protein
LOC_Os01g12381	Chr.01	6764450	6765888	-										2.333	2.59829	0.642131	12.2789	3.12303	6.63079	14.4208	14.1715	8.43969	2.23063	1.17564	1.89007	3.60743	2.66732	2.83576	1.27693	1.89018	3.05628	GDSL-like lipase/acylhydrolase, putative, expressed
LOC_Os01g12390	Chr.01	6766497	6770164	-				0.718202	0.000890969	Up	0.718202	0.000890969	Up	8.68348	9.36952	9.62949	12.7	6.49332	6.97781	8.80336	8.43616	9.24691	49.0798	10.6838	13.2007	11.9744	9.43348	13.3202	6.73584	25.3849	30.4592	inactive receptor kinase At2g26730 precursor, putative, expressed
LOC_Os01g12400	Chr.01	6774200	6777805	-										3.76156	4.56571	2.4512	4.00046	3.63945	4.26686	5.10817	4.70481	5.57264	3.61135	2.27043	3.06098	3.51125	2.93202	3.18256	2.44631	3.37812	3.80899	S-locus lectin protein kinase family protein, putative, expressed
LOC_Os01g12410	Chr.01	6781919	6784207	-										0.28695	0.117581	0.197449	2.26191	0.334391	0.746279	1.06015	1.09784	1.54857	0.422369	0.0427225	0.155551	0.458826	0.703257	0.641637	0.626446	0.804323	0.636307	receptor-like protein kinase, putative, expressed
LOC_Os01g12420	Chr.01	6787075	6789731	+										0.659218	0.219475	0.306184	2.43579	0.499334	1.77357	1.88371	1.94833	1.52467	1.67785	0.423262	0.344589	1.43053	0.977185	1.17924	0.619634	2.6877	1.49104	receptor-like protein kinase, putative, expressed
LOC_Os01g12430	Chr.01	6790657	6793346	-										0.203479	0.0166756	0.21842	2.88709	0.758782	1.48904	4.26623	4.55884	4.8238	1.47756	0.145415	0.226908	0.873817	0.63703	1.07378	2.5271	2.13623	2.25244	receptor-like protein kinase, putative, expressed
LOC_Os01g12440	Chr.01	6813714	6815546	+										0.895838	0.342609	3.25471	0.451938	0.361902	0.257085	0.0827427	0.411287	0.345323	4.54187	0.373455	2.10898	0.409264	0.39661	0.347212	0.231789	3.56111	1.49385	AP2 domain containing protein, expressed
LOC_Os01g12460	Chr.01	6830104	6832770	-										0.0557958	0.0457261	0.322501	0.686113	1.14436	1.08082	1.39144	0.922189	1.61309	2.84708	0.049843	0.259252	0.203923	0.582267	0.648767	0.703785	1.64927	0.831441	expressed protein
LOC_Os01g12464	Chr.01	6833050	6835300	+	-1.39549	0.00126753	Down							4.0545	3.85678	4.42396	5.61582	7.08724	6.93453	7.55662	5.51789	6.69816	3.26815	1.29354	1.74933	6.28459	3.43436	3.75596	7.02496	7.74872	8.93941	CHCH domain containing protein, expressed
LOC_Os01g12470	Chr.01	6837120	6841269	+				-0.686864	0.00381636	Down	-0.686864	0.00381636	Down	5.89641	5.46807	6.98282	13.6134	12.5129	11.3968	16.9833	16.4563	14.7141	4.41567	4.64355	4.32589	8.08133	6.80837	8.46598	14.1146	13.7599	10.5703	mitochondrial carrier protein, putative, expressed
LOC_Os01g12480	Chr.01	6841526	6843538	-										4.10518	3.60809	4.17573	7.87883	4.82549	6.08254	5.44024	5.24445	5.91695	7.7064	2.81683	4.58893	6.03407	5.75719	5.6939	5.19541	6.06422	6.90258	expressed protein
LOC_Os01g12490	Chr.01	6857032	6860962	+										0.198049	0.142018	0.490596	1.03035	3.23109	2.26454	0.685968	0.431898	0.830227	0.583026	0.508642	0.782188	1.96791	4.41537	1.97068	1.87358	1.2869	0.843206	flavin monooxygenase, putative, expressed
LOC_Os01g12520	Chr.01	6879905	6881968	-	-1.93667	2.54507e-05	Down	-2.3069	3.09649e-13	Down	-2.3069	3.09649e-13	Down	14.856	11.6657	23.5542	115.198	144.395	235.983	232.536	288.537	344.577	15.2431	4.49096	3.83195	34.7349	31.0279	53.5545	202.35	115.957	126.02	mitochondrial carrier protein, putative, expressed
LOC_Os01g12530	Chr.01	6889351	6896414	+										19.9969	17.1748	22.7598	19.2379	24.8605	24.1709	24.3387	22.1893	26.4994	24.3455	25.6949	27.4928	24.8387	27.6476	25.2863	31.9289	23.9232	26.3671	smr domain containing protein, expressed
LOC_Os01g12540	Chr.01	6897557	6904259	+				0.904273	0.00141253	Up	0.904273	0.00141253	Up	0.328152	0.658875	0.460632	1.81585	0.994253	1.34195	1.19721	1.25046	1.34716	1.93206	0.718196	1.06732	2.00888	2.31931	2.43611	3.37501	2.47513	2.23541	GTPase of unknown function domain containing protein, putative, expressed
LOC_Os01g12550	Chr.01	6904506	6909594	+	-0.780101	0.00610306	Down							4.46436	4.5456	4.20014	5.55373	4.43942	4.30938	4.54827	4.69551	6.03878	4.03565	2.36866	2.56463	3.95548	4.0043	5.00943	4.38416	4.38494	4.31984	expressed protein
LOC_Os01g12560	Chr.01	6909691	6912131	-										6.68285	8.89974	6.60205	2.93493	3.30051	2.73975	2.6821	2.9951	2.66807	6.08936	4.61953	5.3231	4.76132	4.71726	3.48676	1.81403	3.44638	3.17552	3-methyl-2-oxobutanoate hydroxymethyltransferase, putative, expressed
LOC_Os01g12570	Chr.01	6912704	6915127	-										0	0.055209	0.305943	0	0	0.036249	0.0311113	0.0309288	0.934857	0.132212	0.0300898	0.219112	0	0.127822	0.361528	0	0.0686656	0.0358525	3-methyl-2-oxobutanoate hydroxymethyltransferase, putative, expressed
LOC_Os01g12580	Chr.01	6922082	6923336	-	1.06178	0.0391429	Up	-1.60987	1.98445e-05	Down	-1.60987	1.98445e-05	Down	0.785054	0.822086	0.972347	8.29227	8.05065	10.1382	11.7628	8.77035	9.93596	1.66912	1.24675	2.31021	2.94892	2.02745	4.36906	2.36979	12.4029	9.98085	late embryogenesis abundant protein, putative, expressed
LOC_Os01g12590	Chr.01	6928001	6934154	+										0.0179138	0.00734041	0.00739587	0	0.0250506	0	0	0.0493464	0	0.158207	0	0.091559	0.0409197	0.0169948	0.0801128	0.121669	0.0730365	0.0667357	retrotransposon protein, putative, unclassified, expressed
LOC_Os01g12600	Chr.01	6934782	6938200	-										0	0	0	0	0	0	0	0	0	0.350014	0	0.1808	0.029628	0.0153814	0.0290029	0.141581	0.11568	0.086286	retrotransposon protein, putative, unclassified, expressed
LOC_Os01g12610	Chr.01	6940383	6940772	+										0	0	0.231775	0.265514	0.523365	0	0.12963	1.03096	0.649207	0.688606	0	0.260847	0	0	0.251061	0.136176	0.143053	0.298771	expressed protein
LOC_Os01g12640	Chr.01	6957017	6958745	-				2.4319	0.0217615	Up	2.4319	0.0217615	Up	9.05627	6.66063	1.45176	0.596199	0.55667	3.64137	1.2256	2.65004	0.537071	30.8921	2.04474	4.65494	4.48593	2.76947	27.8313	3.25089	20.8624	18.6786	expressed protein
LOC_Os01g12650	Chr.01	6967620	6970164	+										12.4954	12.4469	15.3896	11.1032	6.58933	9.14583	5.01284	3.55408	2.57861	90.2069	8.98242	17.8282	10.456	9.93849	19.6054	5.42925	30.2754	23.2862	reticulon domain containing protein, putative, expressed
LOC_Os01g12660	Chr.01	6970861	6976710	-										0.0184482	0.0755937	0.0304659	0.383907	0.275177	0.119119	0.52822	0.559001	0.618683	0.416367	0.0494398	0.0685746	0.252842	0.490048	0.643519	0.447495	1.46669	0.785444	AAA-type ATPase family protein, putative, expressed
LOC_Os01g12670	Chr.01	6979613	6985778	+				0.684344	0.0180098	Up	0.684344	0.0180098	Up	0.724077	1.07554	1.1584	1.71228	1.32897	1.4854	1.60926	1.14273	2.09335	2.287	1.39472	1.28267	2.35691	2.01786	2.69172	2.89803	2.90601	2.81788	expressed protein
LOC_Os01g12680	Chr.01	6987901	6994006	+				-0.936814	0.00359444	Down	-0.936814	0.00359444	Down	3.12	2.02886	5.15247	1.52374	4.91628	5.40141	2.67814	3.03611	5.45128	1.49753	1.7571	2.61574	3.1916	3.0082	2.13845	5.18254	1.98759	2.34629	C4-dicarboxylate transporter/malic acid transport protein, expressed
LOC_Os01g12690	Chr.01	7009033	7010505	+										0.928984	0.669966	0.859126	0.878736	0.484992	1.5196	1.85337	1.74014	1.41807	5.39665	0.431532	1.03595	0.40743	0.564047	4.88572	0.180274	34.3532	8.74102	plant-specific domain TIGR01568 family protein, expressed
LOC_Os01g12710	Chr.01	7024297	7030610	+	-0.84843	0.00489867	Down	-1.39484	0.000325239	Down	-1.39484	0.000325239	Down	19.6722	26.1536	16.601	203.029	100.98	90.1167	176.279	199.889	242.261	14.9382	10.5698	11.5989	39.2889	22.5187	54.0333	287.898	171.319	144.217	oxidoreductase, short chain dehydrogenase/reductase family domain containing protein, expressed
LOC_Os01g12720	Chr.01	7038103	7042925	+										18.9652	23.304	19.9718	18.3436	26.886	28.5327	19.8628	18.2206	16.6342	21.4519	18.2777	18.4182	31.5341	30.5125	25.4338	41.8237	34.6938	30.7471	protein kinase domain containing protein, expressed
LOC_Os01g12730	Chr.01	7043932	7047559	+										31.3165	30.0643	32.6363	39.9629	31.335	30.771	31.8354	36.5782	35.4503	40.8084	31.9023	32.4279	28.5072	32.8469	30.5502	40.426	37.7886	34.3268	ras-related protein, putative, expressed
LOC_Os01g12740	Chr.01	7048273	7050877	+	-1.96473	2.65053e-08	Down	-1.47771	0.000543948	Down	-1.47771	0.000543948	Down	13.213	9.79925	16.0497	6.79145	15.3212	10.2532	7.76618	8.24704	9.34469	1.71448	3.04837	3.39947	3.99099	6.37117	4.05329	4.15863	1.55825	2.55706	cytochrome P450, putative, expressed
LOC_Os01g12750	Chr.01	7053100	7056375	+	0.750064	0.0181133	Up							4.57579	3.65504	5.2131	6.98554	12.1496	7.94744	10.3519	10.2912	11.2529	9.03714	6.85578	7.69706	17.147	9.36895	8.67755	31.0784	10.6859	18.4953	cytochrome P450, putative, expressed
LOC_Os01g12760	Chr.01	7061344	7065249	+				-2.76301	9.42084e-07	Down	-2.76301	9.42084e-07	Down	2.65003	0.465378	1.38063	23.2167	13.9996	13.9538	18.9402	27.6643	32.0684	0.340533	0.760917	0.469074	3.57435	1.73591	1.07226	5.60166	1.18977	4.06311	cytochrome P450, putative, expressed
LOC_Os01g12770	Chr.01	7071481	7073789	+	1.41523	0.00243133	Up	1.47678	0.0142687	Up	1.47678	0.0142687	Up	5.79903	3.32186	7.81771	3.07852	7.39218	2.77011	1.94025	3.96641	5.23489	7.40345	15.1974	13.5824	12.7869	21.5289	10.6382	5.77019	2.3221	4.91276	cytochrome P450, putative, expressed
LOC_Os01g12790	Chr.01	7079900	7085596	+				-2.85335	0.0215133	Down	-2.85335	0.0215133	Down	0.0291458	0.0119428	0.0721983	0.468678	0.108686	0.141145	0.41726	0.481719	0.674096	0.0572005	0.0390543	0.0541695	0.0266305	0.0138252	0.0130343	0.0141397	0.0148538	0.0155113	receptor protein kinase, putative, expressed
LOC_Os01g12800	Chr.01	7085842	7089194	-										16.2529	15.2532	16.191	12.1999	13.2458	12.9771	12.4453	11.0243	12.9748	13.8394	11.381	13.1548	14.4671	15.4689	11.8172	14.7524	12.3445	15.1231	peroxisomal membrane protein, putative, expressed
LOC_Os01g12810	Chr.01	7092032	7095355	+										236.537	188.602	270.417	43.5085	99.6799	70.4751	52.9101	58.4599	58.3996	110.582	208.664	202.57	117.798	123.728	98.8738	46.1168	40.6319	49.6722	retrotransposon protein, putative, unclassified, expressed
LOC_Os01g12820	Chr.01	7095374	7097654	-				-2.96968	0.0161515	Down	-2.96968	0.0161515	Down	0	0.0234364	0	3.86826	3.41254	1.0156	4.2526	6.45966	7.27559	0.084187	0	0.106301	0.0261296	0.135652	0.792928	5.38301	2.88573	3.1961	harpin-induced protein, putative, expressed
LOC_Os01g12830	Chr.01	7100013	7103266	-										87.3458	69.5628	102.33	29.1815	39.5427	43.4276	34.3464	34.3296	28.436	46.1863	91.5255	80.3049	32.7824	34.5866	34.6544	24.5905	15.4277	21.4629	erythronate-4-phosphate dehydrogenase domain containing protein, expressed
LOC_Os01g12840	Chr.01	7104273	7109141	-				1.81269	5.97149e-08	Up	1.81269	5.97149e-08	Up	0.895292	1.51059	0.6088	0.714025	0.687358	0.831238	1.05392	0.934907	0.365413	1.99824	1.38	1.20719	2.77488	2.11508	3.45431	1.95879	5.42162	2.8962	expressed protein
LOC_Os01g12860	Chr.01	7115771	7124102	+										0.33252	0.33175	0.489446	0.109403	0.107825	0.280053	0.0667668	0.1062	0.183908	3.83044	0.129149	0.362747	0.52839	0.288029	0.271552	0.0981935	1.20836	0.323155	MYB family transcription factor, putative, expressed
LOC_Os01g12870	Chr.01	7125360	7128912	-										4.27975	4.2919	4.9753	12.1182	9.44965	11.0295	10.9486	9.8502	13.2847	20.1417	4.75377	9.44565	15.2815	12.8216	12.617	22.2379	21.352	22.7167	eukaryotic translation initiation factor 3 subunit E-interacting protein, putative, expressed
LOC_Os01g12880	Chr.01	7129149	7137330	+										25.504	23.7892	27.2657	34.2791	30.5751	32.4008	29.7465	31.5734	31.7313	37.7598	20.763	23.3976	33.1304	33.2592	34.3992	35.6364	42.2116	37.532	VHS and GAT domain containing protein, expressed
LOC_Os01g12890	Chr.01	7157780	7164385	+	-0.9128	0.0236349	Down							1.18382	0.886714	0.872391	1.21611	0.664552	1.42467	1.22275	1.51947	1.26595	0.699496	0.50033	0.496823	1.08166	0.893638	1.21823	1.34624	0.934171	1.01617	expressed protein
LOC_Os01g12900	Chr.01	7164594	7167419	-				0.616536	0.00985972	Up	0.616536	0.00985972	Up	2.74671	4.01383	1.91278	2.0973	3.17769	3.84625	2.20074	2.67401	2.02828	4.83856	1.59636	2.42947	5.89622	4.96043	5.89022	3.78889	7.15093	7.00955	ras-related protein, putative, expressed
LOC_Os01g12910	Chr.01	7173618	7175813	+										8.5374	6.15024	8.58443	13.3508	10.4624	10.5213	7.3131	7.58631	6.0511	9.59371	12.1164	11.5806	14.8464	21.2283	14.1636	10.4213	11.1582	12.6047	thioesterase family protein, putative, expressed
LOC_Os01g12920	Chr.01	7176107	7177066	+										60.6245	43.3723	66.7656	39.5633	94.666	70.2792	27.4745	25.9962	27.0652	38.2276	83.1568	68.896	93.7468	102.351	62.7999	46.9554	37.9377	45.2421	thioesterase family protein, putative, expressed
LOC_Os01g12930	Chr.01	7177355	7183963	-	1.42703	0.0134139	Up							0.261956	0.203945	0.281192	0.96637	0.586109	0.859818	0.544391	0.300666	0.287785	0.449843	0.374413	0.97373	0.694114	0.894661	0.503744	0.457505	0.226955	0.153353	U-box domain containing protein, expressed
LOC_Os01g12940	Chr.01	7185483	7188038	-										0	0.295114	0.297343	0	0	0	0	0	1.45751	0.647834	0.107228	3.17908	0	0	0.107362	0	0	0	phosphorylase domain containing protein, putative, expressed
LOC_Os01g12950	Chr.01	7197022	7214143	+	-1.24852	0.00106952	Down	-0.70591	0.0354886	Down	-0.70591	0.0354886	Down	2.09054	1.56368	1.69879	1.94608	2.24282	2.42832	2.31401	2.42232	2.82048	1.56298	0.741072	0.693827	1.19762	1.79441	1.45431	0.837118	1.89408	1.71302	ubiquitin-conjugating enzyme, putative, expressed
LOC_Os01g12990	Chr.01	7215369	7215995	-										0	0.143085	0	0	0	0	0	0	0	0.171328	0.155968	0.324499	0.159528	0.248457	0.0780812	0.0847028	0.444903	0.278757	expressed protein
LOC_Os01g13000	Chr.01	7216513	7225223	-										5.17651	5.08591	8.59723	4.89652	3.81134	5.66573	3.47724	2.53862	3.50331	4.09834	3.83601	4.37315	4.35355	5.32948	5.62965	5.85023	5.90585	4.50805	ethylene-responsive protein related, putative, expressed
LOC_Os01g13020	Chr.01	7239721	7240957	+										0.0753936	0	0	0	0	0	0	0.0692277	0	0	0	0	0	0	0	0	0	0	expressed protein
LOC_Os01g13024	Chr.01	7244980	7246003	-										0.267264	0.306642	0.132411	0.404493	0.398657	0.57524	0.493709	0.441732	0.309071	0.524524	0.23875	0.0993461	0.488399	0.202842	0.812762	0.25932	0.653798	0.227579	expressed protein
LOC_Os01g13030	Chr.01	7249761	7254629	+	-2.40637	2.48683e-14	Down	-2.11259	4.82561e-15	Down	-2.11259	4.82561e-15	Down	33.0791	37.6336	23.0342	22.9834	19.2971	27.9957	23.0825	17.3695	12.1021	10.3989	5.1904	6.16641	4.94691	4.85451	7.17523	2.33832	6.52799	5.02486	OsIAA3 - Auxin-responsive Aux/IAA gene family member, expressed
LOC_Os01g13040	Chr.01	7259786	7260671	+										0.0617785	0.101258	0.408092	0	0	0	0	0.0567261	0.071442	0.0606222	0.0551873	0.34446	0	0	0.165768	0	0	0	expressed protein
LOC_Os01g13050	Chr.01	7263022	7263843	+	5.2872	0.0223302	Up							0	0	0	0	0	0	0	0	0	0.900818	0.820058	0.533178	0	0.76204	0.102635	0.111339	0.350885	0.610695	long cell-linked locus protein, putative, expressed
LOC_Os01g13060	Chr.01	7265228	7273237	+										10.792	10.6053	12.4596	8.35921	10.6786	9.99709	8.01313	7.20957	9.07989	10.4474	9.97258	10.4193	9.80166	11.9856	11.6612	13.1831	10.1767	10.6788	CK1_CaseinKinase_1.1 - CK1 includes the casein kinase 1 kinases, expressed
LOC_Os01g13070	Chr.01	7276019	7277972	+										0.535413	0.371279	1.22427	2.10373	1.11348	1.99451	0.874931	1.43706	0.71442	3.07153	1.14054	2.75568	0.602102	2.18807	1.65768	1.35869	0.797611	1.0521	expressed protein
LOC_Os01g13080	Chr.01	7278720	7280250	-										10.2213	9.77269	12.9656	26.6933	16.5721	23.1155	21.8916	14.2141	17.6445	55.0922	9.72625	19.2035	23.0096	18.4803	20.2717	34.7111	37.2945	37.9993	60S acidic ribosomal protein, putative, expressed
LOC_Os01g13090	Chr.01	7281734	7285992	+	1.29893	0.00019953	Up	0.867534	0.0220317	Up	0.867534	0.0220317	Up	2.92809	4.31935	2.80461	16.1751	4.91355	10.1255	5.51715	5.30555	4.28907	8.23675	6.52178	9.57804	10.8086	15.2968	15.7137	10.2278	9.27193	10.0148	nucleic acid binding protein, putative, expressed
LOC_Os01g13100	Chr.01	7287907	7294276	+										8.07709	8.4728	7.04731	7.71661	7.90647	8.14175	8.95233	7.1693	9.55847	7.87308	5.53176	6.4551	9.91386	8.99091	8.01902	10.0052	10.2635	10.116	KH domain containing protein, putative, expressed
LOC_Os01g13120	Chr.01	7297672	7298971	+										16.866	6.67146	19.4228	0.638149	8.67939	1.98446	1.57857	1.44542	4.47296	10.2391	15.3478	16.551	5.50667	5.33357	0.643641	0.130917	0.0916858	0.670209	aquaporin protein, putative, expressed
LOC_Os01g13130	Chr.01	7302368	7303788	+	2.44023	2.66898e-08	Up							0.992058	1.1665	0.819158	0.938399	1.20634	1.99598	9.6809	5.38634	3.4916	7.19537	5.54847	4.64962	2.04935	1.30944	4.47518	0.50221	3.2094	2.93827	aquaporin protein, putative, expressed
LOC_Os01g13140	Chr.01	7307881	7309906	-										0.127589	0.0261406	0.0790142	0	0	0.10298	0	0	0	9.89089	0	0.148209	0.116578	0	0.171178	0.0309491	1.72314	1.392	WD domain, G-beta repeat domain containing protein, expressed
LOC_Os01g13150	Chr.01	7325145	7332536	+										1.15183	1.28016	0.951086	3.91037	3.11847	3.75264	3.96402	3.65101	4.19673	3.20503	0.958467	1.56892	3.89255	3.42791	3.81043	6.64432	5.32336	5.71015	metallo-beta-lactamase family protein, putative, expressed
LOC_Os01g13160	Chr.01	7333691	7339244	+										17.7973	16.5206	15.4247	23.8082	20.941	23.347	24.0455	22.1945	21.2028	19.8945	12.9486	12.5423	17.2613	17.4124	18.8719	21.3292	21.6431	21.3137	expressed protein
LOC_Os01g13170	Chr.01	7340717	7345465	+										5.78174	6.06114	7.05205	12.7703	8.67341	9.06467	9.56901	10.4022	10.1819	7.2863	5.89897	5.59108	11.0751	9.94003	9.97514	14.0959	11.0086	9.1842	ubiquitin-conjugating enzyme E2, putative, expressed
LOC_Os01g13180	Chr.01	7345590	7346978	-										0	0	0.0976159	0.111825	0.220424	0.0848158	0.145589	0.398022	0.227853	0.0773381	0	0.07324	0.0360058	0	0.105739	0.0764704	0.0401661	0.293608	expressed protein
LOC_Os01g13190	Chr.01	7348563	7352146	+										12.2858	17.5285	8.13039	18.5152	12.868	17.9275	19.453	17.4542	17.7165	14.07	9.00854	11.7764	18.8633	13.2077	14.7403	18.9921	20.3151	19.6312	histidinol dehydrogenase, chloroplast precursor, putative, expressed
LOC_Os01g13200	Chr.01	7352175	7357620	-										23.0352	25.4451	17.8766	44.4778	36.6187	43.3526	43.2798	41.4047	43.0361	62.0812	22.4703	28.222	48.92	41.8513	57.0719	52.3707	71.0467	73.6422	abscisic acid insensitive 8, putative, expressed
LOC_Os01g13210	Chr.01	7363643	7366111	-										117.506	97.4071	108.477	310.395	181.029	187.938	346.363	347.701	377.731	90.3275	76.7773	71.2903	147.177	144.642	114.325	160.563	179.932	162.035	salt stress root protein RS1, putative, expressed
LOC_Os01g13229	Chr.01	7369672	7374369	-										0	0.131546	0.13254	0.151833	0	0.0863703	0.123548	0.196517	0.247498	1.10258	0.14339	0.0745824	0.0244438	0.17766	0.119641	0.0519146	0.681706	0	cyclin-A1, putative, expressed
LOC_Os01g13250	Chr.01	7385895	7388164	+										0	0	0.0823245	0	0.185895	0	0	0	0	0	0	0	0	0	0	0.0967371	0	0	sarcoma antigen NY-SAR-91, putative, expressed
LOC_Os01g13260	Chr.01	7389342	7393708	-										0.15609	0.40508	0.214811	0.565983	0.460805	0.391951	0.528625	0.310537	0.481351	4.36532	0.371832	0.314281	0.57048	0.246804	0.721324	0.454352	1.43189	0.387664	cyclin-A1, putative, expressed
LOC_Os01g13270	Chr.01	7400509	7404312	+										0.0264936	0.130273	0.153133	0.100242	0.024699	0.171068	0.0244704	0.0973074	0.122551	0.0779932	0	0.0492403	0.0242072	0.0754031	0.0236965	0	0.0810128	0.0845987	AGC_PVPK_like_kin82y.4 - ACG kinases include homologs to PKA, PKG and PKC, expressed
LOC_Os01g13280	Chr.01	7404888	7409640	-										1.52662	0.990457	2.80999	5.17451	2.87608	4.65486	3.70136	3.85487	6.54676	2.43433	1.30692	1.27089	3.08035	4.49576	3.49896	15.2444	7.13188	9.30946	ubiquitin conjugating enzyme protein, putative, expressed
LOC_Os01g13285	Chr.01	7414865	7415354	-										0.801011	1.4223	1.65352	0.252562	0.622294	1.4367	0.369921	0.122584	0.154384	0.917022	1.4311	0.372184	0.243961	0.253305	0.238814	0.906733	0.136075	0.568393	expressed protein
LOC_Os01g13300	Chr.01	7417303	7422624	+	2.53754	0.0165734	Up	1.71277	0.00115427	Up	1.71277	0.00115427	Up	0.0739006	0.0807512	0.0406806	0.419421	0.321509	0.318116	0.523305	0.42976	0.284868	0.701002	0.484118	0.206025	1.30545	1.09838	0.85928	2.17502	1.30563	1.70428	B3 DNA binding domain containing protein, expressed
LOC_Os01g13310	Chr.01	7424284	7427642	-										0	0	0.1071	0.0408966	0	0	0	0	0	0	0	0	0	0	0	0	0	0	DNA topoisomerase 2, putative, expressed
LOC_Os01g13320	Chr.01	7429384	7431486	+				1.31377	0.0003865	Up	1.31377	0.0003865	Up	4.20627	4.51464	4.86245	0.487718	1.34085	1.19737	0.526362	0.647864	0.627641	4.52698	4.92111	6.22891	3.49613	3.63004	2.71848	1.94846	2.79369	3.29285	pectinesterase, putative, expressed
LOC_Os01g13330	Chr.01	7431934	7433002	-										0	0	0.128764	0	0	0	0.288067	0	0	0	0	0	0	0	0	0	0	0	expressed protein
LOC_Os01g13340	Chr.01	7437894	7439704	+										0	0	0	0	0	0	0	0	0	0.161781	0	0	0	0	0	0	0	0	harpin-induced protein 1 domain containing protein, expressed
LOC_Os01g13350	Chr.01	7437788	7443252	-										1.26234	1.59417	1.24738	1.40938	1.27329	1.75934	1.8158	1.72915	1.6991	1.99006	1.62678	1.36538	2.13662	1.96324	1.77689	2.14844	2.36241	2.0705	25.3 kDa vesicle transport protein, putative, expressed
LOC_Os01g13360	Chr.01	7443685	7447196	-										0	0	0	0	0	0	0	0.0376615	0	0	0	0	0	0	0	0	0	0	phosphatidylinositol 3- and 4-kinase family protein, putative, expressed
LOC_Os01g13370	Chr.01	7450837	7453683	-										10.3761	10.5162	8.69449	13.5028	10.5891	10.2414	11.7103	11.5289	12.8512	14.5801	9.68046	11.4967	14.2771	13.5717	16.2824	9.47199	14.4562	13.8544	seven in absentia protein family domain containing protein, expressed
LOC_Os01g13390	Chr.01	7457835	7459959	+				0.822037	0.00837018	Up	0.822037	0.00837018	Up	205.132	156.171	231.495	26.079	112.243	89.9356	40.8839	46.9613	53.0015	160.637	306.029	265.514	157.986	222.876	179.086	85.504	83.4799	73.7676	expressed protein
LOC_Os01g13404	Chr.01	7460348	7465534	-										1.32388	1.5152	1.69627	1.53296	1.70236	1.47384	1.2017	1.34137	2.11168	2.10545	1.38654	0.869672	1.83531	1.73236	1.20453	1.46171	2.0939	1.67638	ATP binding protein, putative, expressed
LOC_Os01g13420	Chr.01	7470710	7472743	+										7.45919	9.51388	9.06525	35.9743	18.2663	23.0078	28.7227	22.1392	23.934	12.6804	7.60186	11.6668	16.6067	17.3424	15.4576	20.2343	22.0058	23.9303	SOUL heme-binding protein, putative, expressed
LOC_Os01g13430	Chr.01	7477641	7482824	-										0.880427	1.08841	1.83594	4.09345	2.44846	3.32422	2.35688	2.00051	1.72567	6.80909	1.55966	2.42677	4.29493	3.34103	3.88399	4.15545	5.91674	5.32094	importin-alpha re-exporter, putative, expressed
LOC_Os01g13440	Chr.01	7484910	7485733	+										0	0	0	0	0	0.0714861	0	0	0	0	0	0	0	0	0	0	0	0	pollen allergen Cyn d 23, putative, expressed
LOC_Os01g13450	Chr.01	7489233	7489949	-				1.02397	0.0498952	Up	1.02397	0.0498952	Up	0.0763399	0.125125	0.0630351	0.722108	2.34857	1.9717	3.87806	1.82251	3.26641	2.09751	0.204586	0.993184	5.16164	5.50418	3.00433	2.5184	6.06929	3.25023	expressed protein
LOC_Os01g13460	Chr.01	7495057	7498391	-										8.73111	8.79087	8.9431	16.0261	14.5739	13.5349	16.3975	16.664	16.5156	13.4431	8.31955	9.19553	15.8223	14.673	13.5547	17.2255	20.0872	15.688	helix-loop-helix DNA-binding domain containing protein, expressed
LOC_Os01g13470	Chr.01	7506213	7511768	+										3.49162	4.44934	4.39963	7.06372	6.90535	7.44995	7.0465	5.9303	7.70215	8.67461	3.67801	3.86365	7.61615	7.60149	7.16663	9.2431	9.1956	9.49522	KH domain containing protein, putative, expressed
LOC_Os01g13480	Chr.01	7517210	7518741	+										87.7487	63.216	121.103	47.3479	97.8261	70.6701	96.4256	105.833	128.868	56.0252	103.888	99.7383	109.524	122.938	82.5749	95.8868	45.1206	65.5238	glutaredoxin, putative, expressed
LOC_Os01g13490	Chr.01	7519617	7524433	+										2.47571	1.84446	2.19291	1.91602	2.18212	2.42206	2.16193	2.60389	2.34243	6.00718	1.9301	3.34639	3.08463	2.56222	3.18059	4.01809	3.89985	4.21621	expressed protein
LOC_Os01g13500	Chr.01	7528649	7530136	+										0	0	0	0	0	0	0	0	0	0	0	0.176615	0	0	0	0	0	0	expressed protein
LOC_Os01g13520	Chr.01	7546885	7551996	+	2.20817	3.38813e-11	Up	1.99304	2.40152e-09	Up	1.99304	2.40152e-09	Up	1.28272	1.3964	1.92862	1.77473	1.28507	1.87489	1.00793	0.738332	1.32839	8.6419	5.98586	7.86374	4.91549	7.42861	7.02076	4.4025	4.31261	4.03482	auxin response factor 1, putative, expressed
LOC_Os01g13530	Chr.01	7557172	7560626	+										0.598377	0.542004	0.44208	0.834122	0.528485	1.15233	0.727212	0.722947	1.05617	7.44788	0.168801	0.58533	0.374083	0.567678	1.04224	0.305573	7.15843	5.53104	ABIL2, putative, expressed
LOC_Os01g13540	Chr.01	7571236	7576817	+										45.8086	32.3079	56.6297	18.1521	30.2372	18.7758	15.8589	17.6506	19.7052	46.0063	77.113	63.2636	40.5604	52.5303	34.5176	32.0391	19.7592	23.0267	NIN, putative, expressed
LOC_Os01g13550	Chr.01	7578091	7582923	-				0.649947	0.00344983	Up	0.649947	0.00344983	Up	6.9963	4.04727	6.40805	5.31098	6.44018	6.39029	6.1362	5.8033	6.39095	8.24996	8.08805	9.0421	9.80366	10.96	10.6748	11.8083	8.08996	10.0438	beta-amylase, putative, expressed
LOC_Os01g13560	Chr.01	7588191	7589633	+										0	0	0	0.974263	0.0914482	0.633382	0.181204	0.450352	0.170155	0.433156	0.0876271	0.273469	0.134441	0.13959	0.131605	0.190354	0	0.104409	membrane associated DUF588 domain containing protein, putative, expressed
LOC_Os01g13570	Chr.01	7590399	7592760	-										5.5889	6.25239	4.39509	5.79009	8.1463	6.77832	8.43962	10.1007	11.49	3.48209	3.32841	2.80294	8.79467	11.3618	6.18905	6.58479	7.14339	5.71272	phosphoglycerate mutase, putative, expressed
LOC_Os01g13590	Chr.01	7602829	7603348	-										0	0	0	0	0	0.160941	0	0	0	0	0	0	0	0	0	0	0	0	isoflavone reductase homolog IRL, putative, expressed
LOC_Os01g13600	Chr.01	7605362	7606545	-										0	0	0	0	0	0.206683	0	0	0	0	0	0	0	0	0	0	0	0	nmrA-like family domain containing protein, expressed
LOC_Os01g13610	Chr.01	7619080	7624561	-	3.85017	0.0177567	Up	-4.02778	8.82578e-05	Down	-4.02778	8.82578e-05	Down	0.0410929	0	0.0678621	15.9368	7.50864	2.60914	0.189774	0.377322	0.570249	0.604857	0.110126	0.992864	0.713385	0.0389847	0.257281	0.239228	0	0.0874779	isoflavone reductase homolog IRL, putative, expressed
LOC_Os01g13620	Chr.01	7635648	7640915	+										0.079604	0.05219	0.0525842	0.0752983	0.0890543	0.205601	0.102935	0.2339	0.0368224	0.296834	0.0853332	0.23672	0.116375	0.196352	0.185119	0.0463426	0.0973661	0.389758	retrotransposon protein, putative, unclassified, expressed
LOC_Os01g13630	Chr.01	7641517	7643124	-				4.77387	0.015834	Up	4.77387	0.015834	Up	0	0	0	0.0454168	0	0	0	0	0.111048	0.659612	0.128674	0.223093	0.350962	0.227753	0.171779	0.0465866	0.342575	0.357739	retrotransposon protein, putative, unclassified, expressed
LOC_Os01g13640	Chr.01	7648657	7650004	+										0	0.284808	0.14348	0.0821828	0	0.0934993	0.0802473	0.0797767	0	0	0.31045	0.0807384	0.238153	0.164849	0.155419	0	0.0885568	0.184953	retrotransposon, putative, centromere-specific, expressed
LOC_Os01g13650	Chr.01	7650663	7652075	-										0	0	0	0.128794	0	0	0	0	0	0.400831	0.243263	0	0.248816	0.129173	0.121783	0	0.138783	0.144926	retrotransposon protein, putative, unclassified, expressed
LOC_Os01g13660	Chr.01	7652869	7656854	-	-0.713708	0.00585488	Down							11.467	10.3999	11.2675	4.41101	7.05556	7.73328	4.80139	5.79105	3.934	14.253	6.21443	6.74887	8.73116	12.8006	10.8717	3.93123	9.46729	8.86923	expressed protein
LOC_Os01g13670	Chr.01	7657718	7658062	-										0	0	0	0	0	0	0	0	0	0	0.566909	0.147435	1.01474	1.80618	0	0	0.161712	0.506611	expressed protein
LOC_Os01g13680	Chr.01	7661046	7661285	-	4.2425	0.0436083	Up	5.50375	0.00314026	Up	5.50375	0.00314026	Up	0	0	0.188317	0.21573	0	0	0	0	0	0.447594	1.8336	0.635815	2.91737	1.94728	1.01994	0.442572	2.32462	0.728254	expressed protein
LOC_Os01g13690	Chr.01	7665101	7668163	+										1015.21	466.886	803.687	488.993	736.596	543.967	324.075	354.814	357.123	419.247	970.941	817.663	773.608	689.08	307.545	168.279	176.777	185.732	ligA, putative, expressed
LOC_Os01g13700	Chr.01	7670066	7672762	+										12.246	16.3716	13.7376	26.3848	20.4689	23.5618	22.1646	18.9679	20.384	23.0018	10.8289	14.6561	21.022	21.5925	22.5147	25.3241	23.8923	24.9499	DNA-binding protein-related, putative, expressed
LOC_Os01g13710	Chr.01	7672983	7676403	+										0.0460932	0.0188873	0.01903	0	0.128913	0.0248019	0.0425733	0.105809	0.133258	0.0226153	0	0.0428339	0.0210577	0	0.103067	0.0447231	0	0	transposon protein, putative, unclassified, expressed
LOC_Os01g13720	Chr.01	7677147	7678869	-										1.6889	1.57284	2.85249	2.68679	2.36175	3.55245	1.55993	2.1147	1.77553	6.40317	1.50871	3.21029	3.01616	2.33055	3.43317	1.93664	3.99064	4.41242	expressed protein
LOC_Os01g13730	Chr.01	7679030	7685923	+										5.2825	4.8818	4.91868	13.9006	9.84937	11.3092	12.8985	10.8362	13.8748	7.031	3.96589	4.15173	8.75468	9.72976	7.0118	11.2597	11.6279	8.91251	WD domain, G-beta repeat domain containing protein, expressed
LOC_Os01g13740	Chr.01	7686884	7693987	-										132.785	97.1706	177.881	38.428	117.508	107.361	82.5349	88.9932	106.43	104.157	119.879	149.954	134.142	132.187	119.313	111.367	74.123	96.7493	myb-like DNA-binding domain containing protein, expressed
LOC_Os01g13760	Chr.01	7712339	7721253	+										4.03984	4.3347	3.89459	6.31308	6.95	6.7454	8.45322	8.17419	8.66926	4.45466	4.45523	4.45083	6.1647	6.35142	5.81113	12.2442	8.93586	9.27599	dnaJ domain containing protein, expressed
LOC_Os01g13770	Chr.01	7718189	7722451	-										44.9378	49.9487	36.9234	16.3293	22.847	24.0745	17.6231	21.9166	17.8335	22.0966	35.0761	30.8295	28.7418	27.513	23.7866	8.74423	9.68642	10.8209	DUF250 domain containing protein, putative, expressed
LOC_Os01g13780	Chr.01	7724283	7725533	+				4.91013	0.0105104	Up	4.91013	0.0105104	Up	0.218768	0.0358571	0	0.041387	0	0	0.121237	0.160701	0.0505976	0.64402	0.312684	0.203298	0.319821	0.166035	0.27394	0	0.0891939	0.046571	expressed protein
LOC_Os01g13800	Chr.01	7739074	7742914	+				0.748985	0.00530197	Up	0.748985	0.00530197	Up	10.3766	6.51212	4.9991	8.53512	9.55166	14.7066	10.095	10.41	8.9199	21.4074	7.69646	12.0097	21.3293	16.2645	25.6435	17.8206	38.9393	37.7197	receptor-like protein kinase 5 precursor, putative, expressed
LOC_Os01g13810	Chr.01	7744243	7747746	+										0	0.0346121	0	0	0	0.0454511	0.0390091	0	0	0	0	0	0	0	0	0	0	0	expressed protein
LOC_Os01g13830	Chr.01	7755841	7760520	+										0	0	0	0	0	0	0	0	0	0	0	0.0382733	0	0.0390727	0.0368374	0.0399614	0.0419795	0.0438377	expressed protein
LOC_Os01g13850	Chr.01	7767025	7767753	+										0	0	0	0	0	0.0808019	0	0	0	0	0	0	0	0	0	0	0	0	expressed protein
LOC_Os01g13870	Chr.01	7776045	7777328	+										0	0	0	0	0	0	0	0	0	0.0418312	0	0	0	0	0	0	0	0	expressed protein
LOC_Os01g13880	Chr.01	7780251	7781054	+										0	0	0	0.919504	0.0697105	0.0804707	0.828784	1.57919	0.432361	0	0	0	0	0	0	0	0	0	expressed protein
LOC_Os01g13910	Chr.01	7792032	7794446	+										0	0	0	0	0	0	0	0.1787	0	0	0	0	0	0	0	0	0	0	expressed protein
LOC_Os01g13920	Chr.01	7796268	7796690	-										0	0	0	0	0	0	0	0	0	0.126977	0	0.120249	0.118232	0.613801	0.810162	0.125552	0.527572	0.688656	cysteine protease, putative, expressed
LOC_Os01g13930	Chr.01	7804166	7805842	+										16.431	9.28565	6.78366	23.8638	43.05	48.6267	33.5458	31.1803	32.7374	15.6868	9.75472	15.7463	42.1302	42.2825	30.0355	33.0476	30.2505	32.8283	expressed protein
LOC_Os01g13940	Chr.01	7806630	7810972	-										0.490903	0.53641	0.630539	1.03189	1.14413	1.11528	0.780882	1.02672	1.54538	1.84658	0.462891	0.760317	1.44529	1.39715	1.48798	1.19078	1.27871	1.36434	expressed protein
LOC_Os01g13950	Chr.01	7817704	7818394	+										0.475274	0.129833	0.130814	0.224784	0.443081	0.937699	0.365816	0.509139	0.091603	1.71006	0.495328	0.588888	0.723764	1.05208	0.354247	1.07601	0.807392	0.674504	OsGrx_A1 - glutaredoxin subgroup III, expressed
LOC_Os01g14010	Chr.01	7847742	7850177	+				2.0288	0.0305169	Up	2.0288	0.0305169	Up	0.465836	0.763528	1.96598	0.611999	0.144761	0.306359	0.0239035	0.0475265	0	1.57452	0.832271	1.05819	0.26011	0.859322	1.73606	0.200884	0.211029	0.22037	ZOS1-05 - C2H2 zinc finger protein, expressed
LOC_Os01g14020	Chr.01	7852645	7855833	+				-0.753137	0.0446138	Down	-0.753137	0.0446138	Down	8.7068	7.05198	6.47461	3.3714	4.98414	4.00003	2.25738	2.66491	1.70756	7.34471	4.54846	5.11018	2.41919	3.13981	2.82356	2.37136	4.25567	2.87237	expressed protein
LOC_Os01g14030	Chr.01	7856373	7857612	+										0	0	0	0	0	0	0.122312	0.0810634	0	0.259893	0	0.0410203	0.0403323	0	0	0.0428296	0.0449926	0.0939682	DUF260 domain containing protein, putative, expressed
LOC_Os01g14040	Chr.01	7857826	7860061	-										5.84226	4.60194	5.24556	5.15069	4.91774	6.34826	5.13417	4.06241	4.91951	7.34704	4.20556	5.06017	5.70086	5.8654	6.89963	6.49412	6.99553	6.21846	D-tyrosyl-tRNA, putative, expressed
LOC_Os01g14050	Chr.01	7862001	7867812	-										6.7163	3.8389	2.77288	21.9119	11.745	19.773	24.0827	25.002	24.1417	10.1588	5.63669	7.41411	19.9736	12.3782	17.7156	13.4276	23.5459	23.1311	C2 domain containing protein, putative, expressed
LOC_Os01g14060	Chr.01	7870790	7872213	+	6.06272	0.00140733	Up	6.70411	3.3283e-05	Up	6.70411	3.3283e-05	Up	0	0	0	0.0641575	0	0	0	0.186838	0	0.465897	0.605898	0.81939	1.73524	1.22258	1.09198	0.32905	3.52581	1.87704	expressed protein
LOC_Os01g14070	Chr.01	7876233	7878802	+	-0.728759	0.00979822	Down	-0.909494	2.87299e-06	Down	-0.909494	2.87299e-06	Down	30.652	29.6656	21.9955	51.2919	39.1896	45.7885	57.8358	52.8728	49.119	32.6565	13.7561	18.3793	25.7395	20.3556	24.3479	32.1484	46.8643	35.6553	60S ribosomal protein L18a-1, putative, expressed
LOC_Os01g14080	Chr.01	7879931	7882632	-										1.17291	1.57292	0.7924	3.29478	2.94903	2.40973	4.98992	5.02593	2.95937	1.46485	0.984269	1.55238	2.17585	1.82084	1.6213	2.20711	2.10121	1.51325	lipase class 3 family protein, putative, expressed
LOC_Os01g14090	Chr.01	7891541	7894725	+				1.07056	0.00933844	Up	1.07056	0.00933844	Up	0.918186	1.14085	1.12501	1.09266	0.800766	1.56186	1.12164	0.543932	0.376772	7.76023	1.58753	1.95424	2.76041	1.96695	2.88761	2.6152	3.71335	1.67088	kinesin motor domain containing protein, putative, expressed
LOC_Os01g14100	Chr.01	7894959	7900874	-				-0.979989	0.000310852	Down	-0.979989	0.000310852	Down	2.05659	1.6578	1.87911	8.51491	7.66915	6.22244	7.87842	6.90349	7.3883	2.82865	1.11435	1.73885	3.46557	3.34243	4.32727	4.3344	6.5808	4.50364	BT1 family protein, putative, expressed
LOC_Os01g14110	Chr.01	7903813	7904466	-										34.8166	25.2408	20.7322	37.2084	35.8133	38.0988	34.1677	56.5609	40.4563	36.3824	25.3451	33.9101	25.0825	24.1376	41.7706	37.7608	49.2221	43.1162	expressed protein
LOC_Os01g14130	Chr.01	7926594	7927559	-										0.339973	0.185744	0.140361	0.321585	0.739538	0.609778	0.209341	0.832452	0.327628	1.39004	0.607403	0.737177	1.5014	1.5589	1.267	1.31947	1.03958	1.99026	expressed protein
LOC_Os01g14140	Chr.01	7928083	7929764	-										4.64468	4.62627	5.95928	1.55461	2.39819	3.07596	2.04599	3.0838	1.65268	11.9203	1.97882	5.90993	4.30913	3.38953	8.30862	3.67462	12.0176	14.9834	X8 domain containing protein, expressed
LOC_Os01g14160	Chr.01	7936170	7937575	+	8.18709	2.98803e-09	Up	8.07896	1.45331e-07	Up	8.07896	1.45331e-07	Up	0	0	0	0	0	0	0	0	0	2.12578	1.9352	2.4605	2.55119	1.68982	3.31547	0.84077	1.76646	2.76698	retrotransposon, putative, centromere-specific, expressed
LOC_Os01g14170	Chr.01	7940376	7943760	-										0	0	0	0	0	0	0	0	0	0	0.0320209	0	0.0327519	0	0	0	0	0	expressed protein
LOC_Os01g14180	Chr.01	7945214	7946972	-										0	0	0	0	0	0	0	0	0	0.0798088	0	0	0	0	0	0	0	0	expressed protein
LOC_Os01g14190	Chr.01	7947393	7949803	+										0	0	0	0	0	0	0	0	0	0	0.023519	0	0	0	0	0	0	0	transposon protein, putative, unclassified, expressed
LOC_Os01g14200	Chr.01	7953423	7964300	+										0	0	0	0	0	0	0.0201097	0.0199918	0	0	0	0	0	0	0	0	0	0	retrotransposon protein, putative, unclassified, expressed
LOC_Os01g14220	Chr.01	7971864	7974941	-										0	0	0	0	0	0	0.0309968	0	0	0	0	0	0	0	0	0	0	0	expressed protein
LOC_Os01g14230	Chr.01	7980642	7981577	+										0	0	0	0.110631	0.0545172	0	0.108025	0.483262	0.270503	0	0	0	0	0	0.0523044	0.05674	0.119211	0.186732	expressed protein
LOC_Os01g14300	Chr.01	8012037	8013807	+										0	0	0	0	0.059682	0	0	0	0	0	0	0	0	0	0	0	0	0	transposon protein, putative, CACTA, En/Spm sub-class, expressed
LOC_Os01g14310	Chr.01	8016552	8019035	-										0	0	0	0	0	0	0	0	0	0	0	0	0.0416767	0	0	0	0	0	expressed protein
LOC_Os01g14320	Chr.01	8023787	8024935	-										0	0	0	0	0	0	0	0	0	0	0	0	0.0435266	0	0	0	0	0	expressed protein
LOC_Os01g14330	Chr.01	8030884	8031842	+										0	0	0	0	0	0	0	0	0	0	0	0	0	0	0	0	0.0652524	0	expressed protein
LOC_Os01g14340	Chr.01	8032638	8039690	-										0	0	0	0	0	0	0	0	0	0	0	0	0.116105	0.0602758	0	0	0	0	expressed protein
LOC_Os01g14370	Chr.01	8047368	8055694	-										4.76121	4.78557	5.11183	6.54352	6.64111	5.89306	8.24693	8.0317	8.61621	5.42106	3.80951	4.01923	6.69706	6.39038	6.20901	9.97992	7.39679	8.38185	histone acetyltransferase HAC5, putative, expressed
LOC_Os01g14410	Chr.01	8061858	8062908	+	1.82001	3.53309e-08	Up	1.93416	7.59069e-24	Up	1.93416	7.59069e-24	Up	75.6473	57.3593	48.1683	150.191	126.132	170.565	362.704	299.195	281.668	251.512	213.294	191.514	523.352	554.78	681.053	1151.04	825.739	947.368	early light-induced protein, chloroplast precursor, putative, expressed
LOC_Os01g14420	Chr.01	8064796	8069095	-										2.48083	1.61357	1.82085	3.3151	3.15714	3.43257	5.52841	5.02593	6.28423	4.83015	1.8292	2.26881	4.56945	3.92259	3.87429	5.69294	5.4988	4.8201	RWP-RK domain-containing protein, putative, expressed
LOC_Os01g14430	Chr.01	8071122	8071833	-										0	0.0630018	0	0.509025	0.286675	0.661849	0.568043	0.776478	0.800111	0.377186	0	0.571519	0.280967	0.72932	0.412558	1.04427	1.09701	0.245479	DNA binding protein, putative, expressed
LOC_Os01g14440	Chr.01	8084372	8087044	+	1.54798	0.00313377	Up							4.8677	2.31289	6.30694	235.462	100.801	65.2297	131.436	149.019	123.451	11.7636	8.62733	17.733	60.0665	58.6826	74.4544	167.566	78.6983	68.3194	WRKY1, expressed
LOC_Os01g14450	Chr.01	8093599	8097261	-										0	0	0	0.0282693	0	0.0321619	0.0414053	0	0	0	0	0	0	0	0	0	0	0	retrotransposon protein, putative, Ty3-gypsy subclass, expressed
LOC_Os01g14460	Chr.01	8097513	8098373	-										0	0	0	0.240535	0	0	0.117435	0.233493	0	0	0.113579	0	0	0	0	0	0	0	retrotransposon protein, putative, Ty3-gypsy subclass, expressed
LOC_Os01g14470	Chr.01	8101999	8103480	-										0	0	0	0.0512118	0	0	0	0.0497125	0	0	0	0	0	0	0	0	0	0	retrotransposon protein, putative, Ty3-gypsy subclass
LOC_Os01g14510	Chr.01	8125667	8128193	-				0.840911	0.00273479	Up	0.840911	0.00273479	Up	4.51748	3.11896	4.59882	2.66339	4.32686	5.694	4.14392	6.19363	4.97364	3.24879	4.47775	4.74435	7.97253	10.6262	9.07737	8.91649	11.1645	8.62871	BRASSINOSTEROID INSENSITIVE 1 precursor, putative, expressed
LOC_Os01g14520	Chr.01	8132697	8135454	-	2.20616	0.00433928	Up							0.654923	0.585519	3.08081	1.01373	0.240524	0.875666	0.201637	0.400908	0.114753	9.0168	6.18734	6.7685	0.435203	2.01459	2.04135	0.3081	0.0606861	0.0422482	C4-dicarboxylate transporter/malic acid transport protein domain containing protein, expressed
LOC_Os01g14530	Chr.01	8146428	8148059	-										0.482253	0.345816	1.04529	0.285105	0.955372	0.583856	0.334069	0.276758	0.0697111	5.38296	0.323101	0.784265	0.110159	0.057189	2.04886	0.233959	1.84331	1.79657	AWPM-19-like membrane family protein, putative, expressed
LOC_Os01g14540	Chr.01	8152630	8153685	-										0.103666	0.297349	0.0855988	0	0	0.0557808	0	0	0	0.152589	0.046303	0.529846	0	0.0983477	0.0463607	0	0	0	STIGL1 - Stigma-specific Stig1 family protein precursor, expressed
LOC_Os01g14550	Chr.01	8159849	8161554	+										0.893001	1.63587	5.68205	12.4717	1.66503	6.10527	1.98924	2.94224	0.607463	2.01031	1.54853	2.00141	1.05592	2.5914	1.83236	0.560648	0.214168	0.27956	pathogen-related protein, putative, expressed
LOC_Os01g14580	Chr.01	8170309	8176392	+										5.44088	5.05218	5.43742	9.27712	8.42486	8.44366	8.62727	7.6118	9.8295	6.66808	5.42361	6.42325	7.16897	6.04788	7.31012	8.60977	8.85417	6.86	dehydrogenase, putative, expressed
LOC_Os01g14590	Chr.01	8175375	8177889	-	1.47056	0.00283711	Up							0.718317	1.35396	1.63109	9.20673	5.3238	4.13569	2.52116	2.24254	2.3259	1.83267	2.88756	3.80488	3.34727	6.7465	7.06727	4.8439	2.15988	3.13474	pathogen-related protein, putative, expressed
LOC_Os01g14610	Chr.01	8178899	8183108	-										1.91915	2.94898	3.16934	6.50498	4.62198	4.77605	4.94849	4.40549	5.59461	5.64969	1.85726	2.48939	5.15099	4.66552	3.71915	4.61646	6.88725	4.76636	PSF2 - Putative GINS complex subunit, expressed
LOC_Os01g14630	Chr.01	8191077	8192462	+										8.49075	2.94517	1.17393	2.72697	9.79328	32.0873	2.62628	3.1548	0.776378	5.92917	2.04615	5.43149	21.2894	20.9434	16.4249	21.2665	2.69696	7.3561	polyprenyl synthetase, putative, expressed
LOC_Os01g14640	Chr.01	8193541	8194179	+										4.45424	2.10598	3.53648	1.13435	0.958275	2.85766	2.21528	1.41575	2.77361	3.44626	3.74945	2.86565	2.19145	2.27539	1.22584	1.82847	1.92081	1.36761	expressed protein
LOC_Os01g14650	Chr.01	8196003	8197164	-										0.42064	0.77563	0.347329	0.24868	0.147055	0.679015	0.825599	0.675918	0.121609	0.515959	0.187881	0.342033	0.432381	0.947766	0.75246	0.051017	0	0	expansin precursor, putative, expressed
LOC_Os01g14660	Chr.01	8201896	8202798	-										8.9753	18.6673	4.4354	0.0643169	0.190167	0.21952	0.690825	0.187302	0	8.94076	4.677	4.67581	0.248507	0.193519	0.182448	0	0.0693053	0	expansin precursor, putative, expressed
LOC_Os01g14670	Chr.01	8203765	8206969	-										148.321	288.977	60.7655	160.615	112.806	324.135	87.0785	113.97	49.3905	202.17	99.6487	209.669	319.697	204.424	320.256	68.9068	98.4157	105.617	Cupin domain containing protein, expressed
LOC_Os01g14690	Chr.01	8212421	8215161	-	0.703244	0.00353064	Up							33.5936	29.6966	29.5433	39.3722	38.4251	43.3717	30.8874	24.6863	27.858	61.8403	47.5339	49.0233	57.9063	52.1687	57.821	60.6534	53.3561	48.6855	Lg106, putative, expressed
LOC_Os01g14700	Chr.01	8229362	8229903	+										0	0	0.297997	0	0	0	0	0	0	0.118047	0.429854	0.111792	0	0	0	0	0	0	expressed protein
LOC_Os01g14720	Chr.01	8234625	8235833	-	-5.98616	6.00248e-07	Down	-6.76063	1.14936e-14	Down	-6.76063	1.14936e-14	Down	2.67114	3.82159	1.53271	8.17953	6.16221	5.1645	11.7085	10.5175	11.78	0.222131	0	0.0841443	0.0413665	0	0.121481	0	0.0922924	0	transcription regulator, putative, expressed
LOC_Os01g14750	Chr.01	8242626	8242898	-										0.801989	0.492937	0	1.13792	0.747665	0.647303	1.11112	1.2887	0	0	0	0	0	0	0	0	0	0	expressed protein
LOC_Os01g14760	Chr.01	8247630	8248504	-										0	0	0	0	0	0	0	0	0	0	0	0	0	0	0.167852	0	0.0637609	0.0665832	expressed protein
LOC_Os01g14770	Chr.01	8251639	8263539	-	8.36866	1.02165e-09	Up	5.81155	5.89872e-09	Up	5.81155	5.89872e-09	Up	0	0	0	0.00725549	0.0071508	0.0165091	0	0.0493014	0.00887019	0.413974	0.397417	0.38491	0.960153	0.378396	0.692916	0.550735	0.594184	0.767442	retrotransposon protein, putative, unclassified, expressed
LOC_Os01g14790	Chr.01	8269588	8272646	+										1.86792	1.39164	2.4304	7.65651	5.43526	5.54324	8.62638	6.86063	7.92039	8.99817	2.52823	4.52369	6.82688	4.40337	5.51841	11.2039	11.2505	10.7242	expressed protein
LOC_Os01g14800	Chr.01	8273486	8273941	+										0	0	0	0	0	0	0	0	0	0.353364	0.107228	0.223093	0	0.113876	0.322085	0	0	0	expressed protein
LOC_Os01g14810	Chr.01	8275474	8283966	+				0.598934	0.000357347	Up	0.598934	0.000357347	Up	10.4067	11.497	8.24482	7.17891	7.28973	8.43556	6.81512	7.09191	6.62675	13.898	11.368	10.116	11.715	11.5455	13.8677	8.49813	12.131	10.628	5-nucleotidase domain-containing protein, putative, expressed
LOC_Os01g14820	Chr.01	8284418	8289120	+										2.28179	3.29473	2.31027	7.52859	4.27978	4.94038	6.04663	5.33771	6.47112	8.90301	2.40233	2.87773	4.8647	4.56138	5.75821	5.24498	7.39262	6.47658	expressed protein
LOC_Os01g14830	Chr.01	8291337	8296221	+										1.28968	1.27453	2.06718	4.05446	3.18263	4.53112	2.17218	2.02012	2.19327	5.7694	1.59259	2.04448	4.08969	4.03042	3.59628	5.74148	7.15266	6.90403	ribosomal protein L3, putative, expressed
LOC_Os01g14840	Chr.01	8297586	8302407	+										6.52451	6.76836	6.03525	7.1286	6.35205	7.24364	6.92258	7.4697	6.68553	6.11875	4.72175	4.52817	7.71593	7.6197	7.10993	10.5576	10.712	10.0873	ZOS1-06 - C2H2 zinc finger protein, expressed
LOC_Os01g14850	Chr.01	8305547	8306555	-	-2.20825	0.0396014	Down	3.17859	0.00707627	Up	3.17859	0.00707627	Up	15.6233	1.42263	1.43338	0.15394	0.50573	3.56113	0.450944	3.73582	0.188199	1854.13	0.920736	1.71399	24.5847	1.08075	30.4707	2.15803	688.289	405.05	MFS18 protein precursor, putative, expressed
LOC_Os01g14860	Chr.01	8329704	8334052	+				0.695949	0.00197654	Up	0.695949	0.00197654	Up	20.7514	16.5672	23.0331	16.3687	14.5509	14.952	14.6637	14.0037	10.9661	24.9192	14.8682	16.4129	20.7065	24.6847	29.47	22.699	24.355	22.8859	CGMC_GSK.1 - CGMC includes CDA, MAPK, GSK3, and CLKC kinases, expressed
LOC_Os01g14870	Chr.01	8334519	8338574	+										7.81485	5.28498	4.74783	5.67934	7.34473	8.51262	8.24503	7.4966	5.84116	7.98032	3.43378	5.13671	6.38576	5.66592	8.63779	5.51738	11.0416	8.48713	zinc finger matrin-type protein 5, putative, expressed
LOC_Os01g14880	Chr.01	8339182	8339424	-										1.802	0.553794	0.929962	2.76986	1.04996	3.63608	0.832194	0.413657	0.781452	8.62033	0.804871	4.39576	1.8523	6.8382	7.45435	3.05976	2.06633	5.27459	expressed protein
LOC_Os01g14890	Chr.01	8343761	8346041	+				1.28929	0.00996022	Up	1.28929	0.00996022	Up	14.2355	7.74342	14.0916	2.67735	8.42061	4.65861	1.84538	2.94294	3.36946	7.71972	14.3155	12.0684	15.6692	22.7455	11.8762	3.27133	1.65463	2.96839	expressed protein
LOC_Os01g14900	Chr.01	8347893	8351006	+	-4.363	1.12645e-11	Down	-5.63062	1.00328e-10	Down	-5.63062	1.00328e-10	Down	4.28165	2.6554	3.67876	0.437845	1.53732	9.12211	0.935229	2.89549	1.53895	0.0283886	0.051687	0.295728	0.105734	0.109783	0.103503	0.11228	0.0294877	0	glycerol-3-phosphate acyltransferase, putative, expressed
LOC_Os01g14910	Chr.01	8354456	8355040	+										0	0	0	0	0	0	0.259261	0	0	0	0	0	0	0	0	0	0	0	expressed protein
LOC_Os01g14920	Chr.01	8359014	8362270	-	-0.919316	0.0159688	Down							3.2618	4.65051	4.31669	4.05748	3.49907	3.99109	4.53971	5.1285	4.03038	5.26151	1.99575	2.15918	4.08262	3.26402	3.95652	2.55789	4.59989	4.5657	zinc knuckle family protein, putative, expressed
LOC_Os01g14926	Chr.01	8364052	8365711	-										0	0.162135	0.0272266	0.0311898	0.368878	0.319362	0.791838	1.05968	0.648229	0.0323562	0.0294554	0.0306417	0.301278	0.281535	0.82578	0.60787	0.537742	0.666835	protein kinase domain containing protein, expressed
LOC_Os01g14932	Chr.01	8367184	8375401	-										9.83926	10.4127	8.57224	14.6934	9.04639	10.7137	10.8947	9.79932	11.2664	17.0485	10.0007	10.2414	13.556	12.6787	14.552	16.7257	17.6296	15.668	NAK-like ser/thr protein kinase, putative, expressed
LOC_Os01g14940	Chr.01	8380053	8380586	+										0.102501	0	0	0.290872	0	0.551541	0.0946738	0.188237	0.355605	0	0	0	0.0936556	0	0	0.0994544	0	0	invertase/pectin methylesterase inhibitor family protein, putative, expressed
LOC_Os01g14950	Chr.01	8382094	8387260	+										13.5779	14.1956	16.7553	44.4563	36.5085	32.3666	41.6573	37.1043	49.7895	46.6331	15.3176	19.3905	37.8796	41.3195	37.7055	50.1784	61.9219	56.4538	importin subunit alpha, putative, expressed
LOC_Os01g14960	Chr.01	8387587	8388859	-										5.43671	5.28621	4.56527	2.44058	1.97584	2.28082	1.91499	1.18456	1.33202	8.95188	3.99234	4.11032	1.30503	1.26759	3.42039	0.804677	4.27354	5.73776	expressed protein
LOC_Os01g14970	Chr.01	8394453	8395803	+				1.69849	0.0034564	Up	1.69849	0.0034564	Up	1.53957	1.52734	0.367992	1.11138	0.528789	1.83123	1.79621	2.15769	1.40557	3.69737	1.99058	3.12495	4.40521	2.65211	4.52969	1.8476	2.93201	3.19116	expressed protein
LOC_Os01g14980	Chr.01	8396498	8398622	-				0.701728	0.00528635	Up	0.701728	0.00528635	Up	4.72204	3.21577	4.72281	6.66849	5.14621	6.65629	5.59001	4.51906	4.76847	11.0947	4.93118	5.62422	9.90519	8.89646	11.0049	5.29151	6.77895	7.78692	RPA3 - Putative single-stranded DNA binding complex subunit 3, expressed
LOC_Os01g14990	Chr.01	8401311	8402406	-	3.00885	0.0172483	Up							0.129399	0.159068	0.213693	2.5704	0.844437	0.905153	0.836621	1.24757	1.42158	0.571397	0.17339	2.7056	1.06409	1.96416	3.35639	2.13439	4.15463	4.61399	GCRP6 - Glycine and cysteine rich family protein precursor, putative, expressed
LOC_Os01g15000	Chr.01	8404247	8408377	+				-2.00773	1.82582e-05	Down	-2.00773	1.82582e-05	Down	6.65705	3.98112	1.8818	173.952	93.8373	64.8639	184.35	251.296	255.387	4.59037	5.05389	5.35032	16.7864	13.0103	33.9373	113.414	71.4399	60.9839	lipase, putative, expressed
LOC_Os01g15010	Chr.01	8413832	8419026	-				-0.59281	2.28358e-05	Down	-0.59281	2.28358e-05	Down	50.2077	50.8237	38.5615	109.933	114.058	124.067	116.282	97.706	99.233	68.2608	48.2218	57.1769	79.5001	76.6069	90.4889	111.989	127.147	111.606	miro, putative, expressed
LOC_Os01g15020	Chr.01	8420923	8430280	-										19.841	22.6852	16.1784	30.8109	23.3859	29.2557	29.6274	30.5916	26.5802	25.5116	14.2982	16.6924	30.0835	22.8823	22.53	23.4407	31.7247	30.4908	lissencephaly type-1-like homology motif, putative, expressed
LOC_Os01g15029	Chr.01	8444463	8447054	-										18.2183	17.5846	21.3946	45.5713	34.7233	36.8589	31.9339	30.4827	32.6788	40.7602	13.0196	15.7261	32.7002	26.0406	28.3892	39.6744	42.2557	38.0933	expressed protein
LOC_Os01g15039	Chr.01	8447460	8451535	-										0.752209	1.10962	0.351963	0.284609	0.0467505	0.512683	0.0694766	0.322323	0.0579914	4.77324	0.537564	1.18833	0.0458196	0.142724	2.60147	0.14597	4.72803	5.79133	pectinesterase, putative, expressed
LOC_Os01g15060	Chr.01	8455342	8456022	+										0	0	0	0.608225	0	0.345989	0	0	0.557688	0	0	0	0.0734392	0	0.14378	0.0779863	0	0	expressed protein
LOC_Os01g15100	Chr.01	8471374	8471938	-										0.938327	1.28164	1.37741	8.57988	2.42991	5.60996	1.44445	1.91464	1.8085	1.32999	0.651946	1.06575	1.42892	1.08801	3.91655	0.910434	1.38149	0.665832	expressed protein
LOC_Os01g15110	Chr.01	8475499	8479870	-										43.8309	35.5244	47.6156	51.2608	42.0729	46.649	49.1887	48.2068	53.9008	42.9216	38.0751	43.5105	40.4899	42.6139	42.7698	51.526	44.9528	44.9813	syntaxin, putative, expressed
LOC_Os01g15120	Chr.01	8486472	8489700	+										11.7407	14.1008	7.22069	25.0068	20.5698	23.3963	21.5012	16.654	17.978	24.7898	12.441	18.3596	29.8149	23.7745	33.4949	32.5251	29.8349	35.1199	hydrolase, alpha/beta fold family domain containing protein, expressed
LOC_Os01g15130	Chr.01	8490582	8492348	+										0	0	0	0.150838	0.0743308	0.171608	0.0368214	0.109816	0.0461017	0.586795	0.0356125	0.11114	0	0	0.106971	0.154723	0.0406342	0	hydrolase, alpha/beta fold family domain containing protein, expressed
LOC_Os01g15170	Chr.01	8505035	8505685	+										0.579214	0.395567	0.239133	0.547885	0	1.7661	0.267491	1.59553	0.111636	1.61039	0.172472	0.538256	0.617433	0.366332	3.45375	0.561996	6.00218	5.13759	expressed protein
LOC_Os01g15200	Chr.01	8520987	8521554	-										0.143663	0	0	0	0.133932	0	0	0	0	0	0.256672	0	0.131265	0	0	0	0	0	hypothetical protein
LOC_Os01g15210	Chr.01	8522796	8524190	-										0.185231	0.151801	0.152948	0.569439	0.604394	0.348843	0.384943	0.722849	0.267757	0.363528	0.0827342	0.172133	0.126934	0.395388	0.538443	0	0.472003	0.443606	expressed protein
LOC_Os01g15220	Chr.01	8525171	8526154	-										0.090323	0.444131	0.372906	0.256313	0.252614	0.0972023	0.250276	0	0	1.24085	0.645491	1.67872	0.495169	0.428445	0.565509	0.262914	0.368256	0.384556	expressed protein
LOC_Os01g15240	Chr.01	8532212	8532919	-	5.82441	0.00444017	Up	5.00831	0.0232638	Up	5.00831	0.0232638	Up	0	0	0	0	0	0	0	0	0	1.36554	0.414372	1.00581	0.565108	0.0733441	0.829779	0.0750122	0.157601	0.246866	expressed protein
LOC_Os01g15250	Chr.01	8535675	8537042	-										0	0.0327904	0	0.113542	0.223808	0.0861178	0.036956	0.0367393	0.0925404	0.0392626	0.178713	0.148729	0.25591	0.379588	0.501021	0.73762	0.0407827	0.21294	expressed protein
LOC_Os01g15260	Chr.01	8540621	8544588	+										13.3352	12.5289	12.8079	15.1473	12.744	19.0344	19.6348	18.4438	20.3895	28.6898	14.604	18.0958	20.8001	20.644	21.2097	23.4956	27.5257	29.1005	dynein light chain type 1 domain containing protein, expressed
LOC_Os01g15270	Chr.01	8545997	8546894	-	1.32939	0.000484682	Up							663.96	347.869	409.986	4295.9	2779.5	2545.75	5995.76	6246.26	6221.78	1335.54	903.812	1438.95	2724.43	3306.31	3271.77	3785.2	4273.59	4692.87	expressed protein
LOC_Os01g15290	Chr.01	8555286	8557176	-	4.4251	5.31885e-06	Up	4.18654	3.0011e-14	Up	4.18654	3.0011e-14	Up	0.173948	0	0.478773	0.383926	0.216221	0.436792	0.21422	0.425926	0	11.7778	3.98833	5.22662	6.72832	5.77584	5.60101	4.21944	8.74686	9.25746	ribosomal L18p/L5e family protein, putative, expressed
LOC_Os01g15300	Chr.01	8560623	8569631	-				0.733942	0.0456996	Up	0.733942	0.0456996	Up	0.359384	0.294524	0.309651	0.931154	0.48071	0.655803	0.476261	0.530858	0.451739	1.05797	0.432707	0.62438	0.942277	1.03766	0.936373	0.606436	0.891888	0.831577	zinc finger helicase family protein, putative, expressed
LOC_Os01g15310	Chr.01	8570841	8574555	-										9.26042	8.854	9.51258	19.9175	13.7206	16.6095	18.6848	16.0951	17.2108	18.3906	8.27242	9.93741	14.7065	13.5441	13.706	16.2588	22.7545	17.1906	LSM domain containing protein, expressed
LOC_Os01g15320	Chr.01	8577199	8577934	-				1.66014	9.88227e-06	Up	1.66014	9.88227e-06	Up	20.3028	32.6678	14.9835	6.3312	5.96253	10.9646	1.99201	1.43403	0.946025	51.7409	26.3746	35.9374	33.1602	19.1201	30.0659	7.79312	37.5223	22.56	RALFL9 - Rapid ALkalinization Factor RALF family protein precursor, expressed
LOC_Os01g15340	Chr.01	8586049	8586941	-	2.27503	0.000134827	Up							1.59365	0.502321	1.11346	25.3368	7.59993	17.4801	12.1153	11.594	17.0826	5.89441	4.59939	5.35423	9.68879	25.4695	24.3962	13.3812	3.24874	5.8717	flowering promoting factor-like 1, putative, expressed
LOC_Os01g15350	Chr.01	8593788	8599448	-										3.67575	4.53786	4.57215	11.6789	7.11714	8.31713	13.7326	14.7338	15.0955	8.20814	4.67279	5.60546	6.26497	7.10847	7.37621	9.12198	11.0237	10.1824	zinc finger C-x8-C-x5-C-x3-H type family protein, expressed
LOC_Os01g15380	Chr.01	8618914	8621205	-										0	0.0587137	0	0.0677685	0	0.0257001	0.0220575	0.0438563	0.0552335	0	0.0213333	0	0.0218203	0	0	0	0	0.025419	transposon protein, putative, unclassified, expressed
LOC_Os01g15390	Chr.01	8627820	8629150	+										1.53857	1.94866	2.42535	3.0871	3.34682	4.56586	3.74647	3.08234	3.34281	6.40509	1.9575	3.1195	5.15457	3.75966	3.21097	1.99044	3.84928	3.47378	expressed protein
LOC_Os01g15399	Chr.01	8630317	8633592	-	6.47932	0.00050426	Up	7.31104	3.27772e-06	Up	7.31104	3.27772e-06	Up	0	0	0	0	0	0	0	0	0	0.748178	0.125466	0.46614	0.439989	0.723332	0.664005	0.973399	1.08391	1.11053	expressed protein
LOC_Os01g15448	Chr.01	8657064	8658466	+	6.68595	2.43644e-06	Up	8.00385	1.4152e-07	Up	8.00385	1.4152e-07	Up	0	0.0628253	0	0	0	0	0	0	0	5.94285	2.05445	2.77835	3.15202	3.4182	4.7997	2.30584	3.82878	3.42708	expressed protein
LOC_Os01g15460	Chr.01	8659375	8664836	-										22.5302	19.1341	24.4922	26.618	28.309	27.4481	27.082	25.8387	28.8648	28.8392	19.1526	19.8606	22.5573	23.0334	27.2006	43.3023	40.4657	37.6154	zinc finger C-x8-C-x5-C-x3-H type family protein, expressed
LOC_Os01g15470	Chr.01	8682929	8687581	+	-0.667701	0.00823018	Down							9.97466	10.9938	11.9338	27.1965	16.3405	16.9392	23.698	22.9237	22.2253	7.22311	6.42103	6.85823	13.1879	15.5528	14.749	20.2328	14.457	15.6697	protein kinase, putative, expressed
LOC_Os01g15480	Chr.01	8691739	8699628	-				-1.49322	0.00961545	Down	-1.49322	0.00961545	Down	0.286035	0.24379	0.425131	0.541128	0.98131	0.467887	0.972227	0.756411	1.00556	3.63764	0.224856	0.520986	0.282259	0.303924	0.23537	0.299735	1.03791	0.292276	EMB3013, putative, expressed
LOC_Os01g15490	Chr.01	8701159	8708630	-										20.6391	17.066	23.0229	16.8172	19.2027	15.4791	19.0249	20.7461	25.5808	15.8913	23.7678	22.985	19.892	21.4738	17.6503	26.3746	18.3313	18.9017	phosphoadenosine phosphosulfate, putative, expressed
LOC_Os01g15510	Chr.01	8715455	8716848	-	5.71166	0.00546041	Up	6.28795	0.000110658	Up	6.28795	0.000110658	Up	0	0	0	0	0	0	0	0	0	0.580663	0.352403	0.458245	0.720895	0.701724	0.793896	0.909067	0.703668	1.62709	expressed protein
LOC_Os01g15520	Chr.01	8717853	8720898	+										1.31497	0.471473	0.542897	0.621924	0.766188	0.353781	0.303639	0.377322	0.190083	0.0806476	0.0734173	0.458245	0.300373	0.233908	0.367545	0.797427	0.25131	0.612345	expressed protein
LOC_Os01g15530	Chr.01	8732427	8734486	+										0.0531415	0.108877	0.0438798	0.150801	0.148626	0.114378	0.2945	0.0731932	0.30727	0.312881	0.0237359	0.0987674	0.0485554	0.151245	0.0237655	0.0257809	0.135415	0.0565634	tetratricopeptide-like helical, putative, expressed
LOC_Os01g15540	Chr.01	8735984	8740559	-										1.42469	1.45005	0.379481	0.152152	0.149957	1.13754	0.169793	0.654088	0.31888	2.66076	0.595291	1.43072	0.461908	0.5232	1.64423	0.824946	1.80348	1.7121	kinesin motor domain containing protein, putative, expressed
LOC_Os01g15550	Chr.01	8745873	8746724	-										0.0642438	0.263247	0.265236	0.121538	0.419245	0.553095	0.356027	0.412929	0.668637	1.76516	0.344338	0	0.293498	0.304739	1.09176	0.311671	2.02995	0.957329	expressed protein
LOC_Os01g15560	Chr.01	8748053	8748478	+										0	0	0.106094	0.121538	0.119784	0.138274	0	0.353939	0	0	0	0	0	0	0	0	0	0	expressed protein
LOC_Os01g15580	Chr.01	8751071	8755448	+										0.887674	1.87503	0.846525	0.745051	1.1539	0.888009	0.831434	0.952837	0.636157	1.98749	0.994001	1.12698	2.05623	1.26913	1.91221	0.849156	1.65665	1.66344	disease resistance protein RGA2, putative, expressed
LOC_Os01g15590	Chr.01	8757514	8757981	+										0	0	0	0	0	0	0	0.107392	0	0	0	0	0	0	0	0	0	0	expressed protein
LOC_Os01g15600	Chr.01	8759370	8763491	+										9.27653	8.46234	7.00124	26.9993	17.9616	19.5596	21.9049	20.2733	18.5913	33.24	8.73677	13.0284	26.5785	21.4241	23.3897	24.6809	34.3558	31.1407	PUR ALPHA-1, putative, expressed
LOC_Os01g15610	Chr.01	8770874	8773267	+										33.2255	32.5805	32.5095	67.3985	25.6036	39.6831	25.544	18.1639	18.8782	54.4651	27.1072	39.0859	31.7621	95.2917	71.9753	44.7231	31.1254	32.2987	expressed protein
LOC_Os01g15620	Chr.01	8775599	8780615	+	10.1744	1.079e-15	Up	8.90534	1.69337e-08	Up	8.90534	1.69337e-08	Up	0	0	0	0	0	0	0	0	0	3.46914	2.08711	3.57099	0.674131	1.74988	1.81475	1.07381	0.250675	0.621705	transposon protein, putative, unclassified, expressed
LOC_Os01g15630	Chr.01	8786512	8792386	+										14.3946	12.3931	15.7163	28.415	22.1115	19.4799	20.3736	23.24	24.2461	12.2507	12.3509	12.0876	19.3857	18.3375	16.3122	22.3732	16.5263	16.2896	zinc finger, C3HC4 type domain containing protein, expressed
LOC_Os01g15640	Chr.01	8792646	8797363	-	0.946789	9.11414e-05	Up							9.06347	7.74096	8.00231	58.9023	30.9223	26.8229	47.3283	53.7185	39.4308	13.8765	14.4615	16.2363	25.7918	30.9494	29.2521	37.1363	23.8746	21.4735	no apical meristem protein, putative, expressed
LOC_Os01g15660	Chr.01	8809361	8813097	+	1.76992	0.000191964	Up	1.58017	4.86137e-06	Up	1.58017	4.86137e-06	Up	0.480138	0.427701	0.706729	0.82935	1.07038	0.89862	1.09904	1.07343	1.23119	4.07649	1.82754	1.68775	3.64314	2.75284	2.85675	2.55213	3.61725	3.62183	NAD dependent epimerase/dehydratase family protein, putative, expressed
LOC_Os01g15740	Chr.01	8853816	8856953	+										0.0490903	0.0402307	0	0	0	0	0	0.0450756	0	0.289029	0.0438529	0.045619	0.224269	0.0465718	0.0878151	0	0.250183	0.104503	expressed protein
LOC_Os01g15750	Chr.01	8864271	8867561	+										0	0	0	0	0	0	0	0	0	0	0	0	0.0323075	0	0	0	0	0	retrotransposon protein, putative, unclassified, expressed
LOC_Os01g15760	Chr.01	8868190	8874344	-										0.0100304	0.00822013	0	0	0.0280528	0.0215886	0.0092644	0.00921006	0.0115993	0	0.0179204	0	0	0	0	0	0.0102237	0	retrotransposon protein, putative, unclassified, expressed
LOC_Os01g15770	Chr.01	8883238	8885407	+										40.8476	38.2015	20.3561	8.95496	16.0387	54.0433	9.72056	16.1942	9.6697	57.9082	22.2371	60.422	40.2204	34.4208	48.2262	31.3336	36.4428	54.8844	transmembrane protein 136, putative, expressed
LOC_Os01g15780	Chr.01	8885505	8892462	-										3.80976	3.91597	4.53206	7.61459	5.69878	6.69423	7.97203	7.25331	8.48781	8.9554	3.99935	4.8405	7.86663	6.37098	5.87175	7.39303	7.61282	8.38508	glycosyl transferase, group 1 domain containing protein, expressed
LOC_Os01g15790	Chr.01	8892579	8900134	+										4.3834	7.38935	2.90681	4.89823	5.01812	6.11043	7.61484	7.06967	7.82685	6.79749	2.96216	2.8493	6.72362	6.01153	6.60208	5.46512	9.46823	7.59076	expressed protein
LOC_Os01g15800	Chr.01	8900946	8901945	+										0	0.0615326	0	0	0	0	0	0	0	0	0	0	0	0	0	0	0	0	expressed protein
LOC_Os01g15810	Chr.01	8903333	8905428	-										0.4869	1.16383	1.64167	0	0	0	0	0	0	0.796313	0.0724921	0.641	0.0370734	0.23096	0.0362913	0	0	0	peroxidase precursor, putative, expressed
LOC_Os01g15830	Chr.01	8917547	8919971	+				1.83844	0.0291481	Up	1.83844	0.0291481	Up	30.0846	27.524	16.3802	8.00255	1.93778	11.6553	3.83968	7.16555	1.09643	98.0115	8.30677	50.6958	13.6942	11.4165	49.2831	6.12112	31.8539	48.8284	peroxidase precursor, putative, expressed
LOC_Os01g15840	Chr.01	8921590	8925372	-										0.0578755	0.142291	0.0836302	0.246353	0.10791	0.202421	0.173731	0.146141	0.117125	0.44014	0.129252	0.18824	0.118982	0.123539	0.155296	0.154426	0.250712	0.138605	PPR repeat containing protein, expressed
LOC_Os01g15850	Chr.01	8925072	8929646	+										2.66832	2.61835	2.08731	1.82658	2.0948	3.32495	1.81599	1.86981	2.07067	3.03181	2.22682	2.12074	2.53429	1.73203	2.41801	3.54285	3.57863	3.62492	expressed protein
LOC_Os01g15860	Chr.01	8931593	8936683	+										2.43957	2.36536	2.36904	3.31517	2.81888	3.19852	3.47512	3.83334	3.33773	2.44449	2.05651	1.32511	2.68426	2.68928	2.90422	2.30038	4.02758	2.74295	pre-mRNA-processing factor 6, putative, expressed
LOC_Os01g15880	Chr.01	8939348	8942613	+										0.529359	0.404901	0.40796	0.767781	0.921204	1.21531	1.07566	1.00454	1.06108	0.450191	0.504407	0.885468	1.2898	1.0044	1.01007	1.60935	1.33092	1.54009	transposon protein, putative, unclassified, expressed
LOC_Os01g15890	Chr.01	8943896	8948425	-										0.477407	0.391247	0.377063	0.76573	0.793384	0.625456	0.901071	0.667074	0.912139	0.73326	0.593352	0.462937	0.891379	0.866444	0.798312	0.966711	1.33289	1.30351	retrotransposon protein, putative, unclassified, expressed
LOC_Os01g15900	Chr.01	8949249	8952712	-										21.7911	18.3617	22.1721	35.8104	27.5982	16.5239	29.2489	31.1075	26.6771	9.7876	19.0053	16.6431	18.0699	18.156	12.9424	11.3702	12.0696	11.741	expressed protein
LOC_Os01g15910	Chr.01	8958411	8967207	+										0.0241979	0.178477	0.0399612	0.25178	0.180471	0.0520818	0.1788	0.288847	0.0839491	0.18996	0.0432325	0	0.154768	0.137739	0.0865728	0.0939145	0.172651	0.154537	UTP--glucose-1-phosphate uridylyltransferase, putative, expressed
LOC_Os01g15920	Chr.01	8968727	8968933	-										0	0.216702	0.655017	2.25109	0	1.42282	1.95385	2.42799	0.611571	1.55685	0.944849	1.22863	1.20802	3.0103	1.41904	0.769691	2.69521	1.1258	expressed protein
LOC_Os01g15934	Chr.01	8973604	8978182	-										0.0329336	0	0	0	0	0	0	0	0	0	0	0	0	0.031244	0.0294566	0.0319547	0	0	retrotransposon protein, putative, unclassified, expressed
LOC_Os01g15950	Chr.01	8979005	8979280	-										0	0	0	0	0	0	0	0	0	0.194606	0	0	0	0.940717	0	0.384845	0	0	hypothetical protein
LOC_Os01g15970	Chr.01	8986253	8987398	+										5.95601	7.02878	13.8195	8.45078	2.27655	7.62747	3.57576	2.78914	1.79079	19.1701	6.27826	18.2096	5.44201	9.49275	18.3256	3.17843	11.7167	12.1719	expressed protein
LOC_Os01g15979	Chr.01	8988867	8992581	+										12.056	7.13278	14.9057	13.5384	9.13578	13.0436	9.76579	7.34058	10.6614	13.7283	11.9216	14.0793	10.4855	12.0492	13.4934	12.4483	10.8427	9.95023	gb protein, putative, expressed
LOC_Os01g15990	Chr.01	8994977	8997083	+										0	0.0851586	0.343208	0.0245729	0	0	0	0	0	0.917706	0.556954	0.579385	0	0.0246453	0	0	0	0	expressed protein
LOC_Os01g16000	Chr.01	9004101	9008221	-										6.05337	6.17494	6.70666	17.2986	13.4535	13.9634	11.6304	10.0143	11.0468	11.805	6.77652	8.0226	13.3723	12.7699	15.4661	20.5942	19.3953	17.1002	CRAL/TRIO domain containing protein, expressed
LOC_Os01g16010	Chr.01	9013002	9016711	+										3.00039	2.63453	4.95494	9.08194	5.99391	6.0888	6.76981	6.37589	8.92214	7.73914	2.56541	4.34167	7.5586	6.01823	5.59727	7.02848	6.59703	6.56968	BCAS2 protein, putative, expressed
LOC_Os01g16020	Chr.01	9018144	9019762	+										3.14418	1.27451	3.23827	4.12538	3.12031	4.03855	4.84012	2.91808	4.14426	16.3224	1.72148	3.42453	5.93102	4.07338	5.20111	4.36285	5.89266	8.02473	FAD binding domain containing protein, expressed
LOC_Os01g16030	Chr.01	9019841	9024052	-										10.4925	8.25489	6.81552	4.30081	4.82566	11.3292	0.710689	1.5415	0.28312	57.109	5.4676	8.32044	13.4218	10.0537	19.4576	2.64695	19.3218	20.8471	ADP-ribosylation factor, putative, expressed
LOC_Os01g16040	Chr.01	9024897	9028876	-										8.14696	26.176	4.23227	7.75734	7.74601	14.1092	10.2158	12.0632	12.9465	15.2213	5.42217	8.2728	10.7222	7.16596	10.5925	10.7578	12.0435	11.4568	mitochondrial carrier protein, putative, expressed
LOC_Os01g16050	Chr.01	9029431	9034373	-	-2.2588	0.00622599	Down							0.307937	0.32807	0.203414	0.0436921	0.0717695	0.066278	0.127989	0.0848258	0.0356105	0	0.0550165	0.0572323	0	0.0438208	0.0137713	0	0	0	transposon protein, putative, unclassified, expressed
LOC_Os01g16060	Chr.01	9041580	9046087	-	-1.10073	0.0373727	Down							0.687502	0.563425	0.800576	0.35017	0.180776	0.227651	0.358205	0.388478	0.1427	0.294071	0.220465	0.409543	0.161069	0.267582	0.362644	0	0.0718722	0.0938169	expressed protein
LOC_Os01g16070	Chr.01	9053511	9053928	+	-1.52421	0.000467025	Down							9.12262	8.57926	10.3729	3.25363	5.298	4.18448	2.62448	4.11961	2.59417	5.72333	3.0727	3.19645	1.77639	0.993151	4.68167	0.290211	3.20111	3.97953	expressed protein
LOC_Os01g16080	Chr.01	9057835	9061059	-										2.5939	2.30592	2.97677	6.07162	6.10698	6.10336	5.48196	4.56169	5.94845	4.48673	2.47425	2.77818	6.46743	6.13121	5.46587	9.64061	6.8114	8.09561	expressed protein
LOC_Os01g16090	Chr.01	9063968	9066787	-										59.7905	59.3205	56.6681	82.649	83.5299	86.2276	94.3086	93.4637	97.5017	65.814	47.1414	58.4614	74.134	71.6025	78.3311	111.122	99.1574	96.0142	RNA binding protein, putative, expressed
LOC_Os01g16100	Chr.01	9067360	9071396	-										0.441121	0.99415	1.18378	1.1127	1.0281	1.46371	1.29021	1.11387	1.10526	1.62324	0.591086	0.683213	1.34351	0.767231	2.10426	1.07002	2.58534	2.15199	translin, putative, expressed
LOC_Os01g16110	Chr.01	9074613	9083795	+										1.22519	1.72127	1.65544	8.23285	3.84194	4.77743	6.76037	6.09248	6.21936	7.8381	1.57775	3.06078	6.23697	5.88714	6.5608	8.78454	11.5474	9.24713	la domain containing protein, putative, expressed
LOC_Os01g16120	Chr.01	9088088	9089111	+										8.17829	46.1715	7.41499	11.073	5.03305	9.26136	18.0204	19.9761	8.28309	28.4292	8.45174	9.23919	10.989	4.41182	8.41447	1.08914	7.35523	14.1668	zinc finger, C3HC4 type domain containing protein, expressed
LOC_Os01g16124	Chr.01	9095172	9099512	+	9.08723	6.79391e-28	Up	8.01467	3.26676e-26	Up	8.01467	3.26676e-26	Up	0.0373368	0.0305984	0	0.0176586	0.0522116	0.0200902	0.258642	0.222841	0.194297	15.6627	12.2573	10.2181	10.6097	9.75856	9.75131	7.11859	11.2457	10.8294	retrotransposon protein, putative, unclassified, expressed
LOC_Os01g16130	Chr.01	9100034	9102721	+	9.99358	7.49899e-15	Up	8.15228	6.01528e-08	Up	8.15228	6.01528e-08	Up	0	0	0	0.0255427	0	0.02906	0.0249412	0.0247949	0.0936818	4.08068	4.58324	3.83936	5.00861	3.91955	2.9949	2.51526	3.05514	2.87421	retrotransposon protein, putative, unclassified, expressed
LOC_Os01g16140	Chr.01	9114002	9114253	+										5.64734	4.80614	2.33155	4.3146	1.61994	6.07746	2.40742	6.98046	4.0189	38.5783	1.55225	5.65169	2.77845	4.53336	44.1001	5.05797	27.4526	30.5173	expressed protein
LOC_Os01g16146	Chr.01	9114577	9117425	-				0.68834	0.000363846	Up	0.68834	0.000363846	Up	23.2226	25.0151	15.6747	24.1053	15.4138	17.4382	18.5342	20.2421	13.5093	26.0699	27.6881	30.5104	24.5756	26.5447	31.4723	28.4739	15.5561	23.1637	phenazine biosynthesis protein, putative, expressed
LOC_Os01g16152	Chr.01	9117901	9121417	-										26.5911	40.2892	18.1464	17.0711	16.1433	22.0278	20.8047	19.6758	14.3714	34.9258	19.1421	26.579	19.3703	21.5426	28.7693	17.2448	38.2805	32.5343	peroxiredoxin, putative, expressed
LOC_Os01g16160	Chr.01	9126484	9131832	-										0	0	0.0183836	0	0	0	0.0102818	0.0306646	0.0257464	0	0	0	0	0	0	0	0	0	retrotransposon protein, putative, unclassified, expressed
LOC_Os01g16170	Chr.01	9133519	9140430	-										37.6132	21.6718	50.8479	34.4071	33.0599	46.7916	68.2373	64.7046	92.6472	16.4609	27.3305	22.1311	36.1739	25.1701	26.1985	17.984	51.4498	58.746	PQ loop repeat domain containing protein, expressed
LOC_Os01g16180	Chr.01	9159606	9165693	+										2.74166	3.42802	2.57701	14.2277	11.9008	14.4025	37.1637	30.1695	35.7905	5.72098	2.44915	3.14194	13.8521	6.13755	8.13203	8.51673	19.4401	30.9237	MT-A70 domain containing protein, expressed
LOC_Os01g16190	Chr.01	9166353	9169971	+										21.5427	24.9914	26.6654	65.5019	48.4748	52.4818	54.8223	50.7848	57.4831	56.6796	24.1011	30.6179	43.177	35.4457	45.8857	71.9486	63.999	66.1792	26S proteasome non-ATPase regulatory subunit 14, putative, expressed
LOC_Os01g16200	Chr.01	9171628	9172899	+	4.50568	4.18957e-05	Up							0	0.0705303	0.0710631	5.25078	1.32384	1.94496	1.94751	2.84487	1.89097	0.928969	0.807244	1.39959	1.21885	2.082	3.69486	2.21286	0.921074	1.05345	serpin domain containing protein, putative, expressed
LOC_Os01g16210	Chr.01	9173107	9175991	-										2.41722	2.65249	2.50338	3.5266	3.09377	2.82178	3.06514	3.64907	3.93241	4.70376	2.37892	3.31233	4.2675	3.92566	3.92095	4.57148	3.88364	3.7939	uncharacterized Cys-rich domain containing protein, putative, expressed
LOC_Os01g16220	Chr.01	9179212	9181984	-										1.39022	1.32479	1.41488	3.24168	2.17013	2.43551	2.00073	2.76085	3.36491	4.56847	1.27077	1.86275	1.29978	1.62561	1.96637	1.97628	3.36129	3.47566	Sad1 / UNC-like C-terminal domain containing protein, putative, expressed
LOC_Os01g16230	Chr.01	9192249	9193439	+										0.689367	0.941588	0.758961	4.99928	2.31362	3.01694	2.97137	4.97951	5.4741	1.44312	0.82109	1.45207	1.30174	2.18	2.95961	2.98764	2.85746	2.64152	TKL_IRAK_CR4L.2 - The CR4L subfamily has homology with Crinkly4, expressed
LOC_Os01g16240	Chr.01	9195527	9198962	-										11.6229	11.1312	15.4002	43.5295	22.6792	23.4164	19.723	16.629	19.6145	64.3872	11.4091	16.7039	26.9201	25.3868	27.6818	19.0798	45.0459	33.0142	OsCam1-3 - Calmodulin, expressed
LOC_Os01g16250	Chr.01	9201354	9204450	+										0	0	0.119567	0.342428	0.26999	0.467497	0.869346	1.39609	0.83727	0.0710467	0	0.134564	0.529228	0.274749	0.388547	1.12399	0.959365	0.385319	expressed protein
LOC_Os01g16260	Chr.01	9203963	9211788	-										2.85682	2.69537	4.65838	4.26918	2.79759	3.74612	5.1221	4.16623	5.35809	2.44999	1.99444	2.8779	3.75091	3.05188	3.30674	4.26267	4.1109	4.54839	major facilitator superfamily antiporter, putative, expressed
LOC_Os01g16270	Chr.01	9215675	9219481	+										0.043133	0.0353485	0	0	0	0	0	0	0	0	0	0	0	0	0	0	0	0	retrotransposon protein, putative, Ty1-copia subclass, expressed
LOC_Os01g16290	Chr.01	9225213	9237059	+				0.89006	0.000515026	Up	0.89006	0.000515026	Up	7.0372	5.4939	7.89737	2.27419	1.89781	2.28517	2.09096	1.77253	2.25266	7.5771	6.53722	6.14818	3.39935	4.14555	4.50485	3.60982	2.75466	2.22282	DNA gyrase subunit B, chloroplast/mitochondrial precursor, putative, expressed
LOC_Os01g16310	Chr.01	9245577	9253454	+	1.38521	0.00727059	Up							0.615799	0.360473	0.81356	4.47686	2.11592	2.93481	6.92278	8.35232	11.7399	0.656068	1.17878	1.89661	0.932401	1.75262	7.85262	6.81143	1.91887	3.95144	glycosyl hydrolase, family 31, putative, expressed
LOC_Os01g16320	Chr.01	9254034	9256622	-										0	0.0344526	0	0	0.0391921	0	0.0388293	0.0386016	0	0	0	0	0	0	0	0	0	0.0447468	plant-specific domain TIGR01570 family protein, expressed
LOC_Os01g16330	Chr.01	9259137	9264342	+				-1.00264	4.2164e-07	Down	-1.00264	4.2164e-07	Down	12.8907	12.0811	12.8274	35.486	29.7048	29.7013	35.6577	39.819	38.7583	11.1574	7.94264	9.15328	14.1036	14.4243	17.9745	34.1871	19.7087	22.8327	OsRhmbd2 - Putative Rhomboid homologue, expressed
LOC_Os01g16340	Chr.01	9264978	9268482	+										0.545539	0.856908	0.525537	2.02112	1.44099	1.46772	2.18347	2.33764	2.57607	2.94431	0.893447	1.64763	2.32614	1.81143	2.07376	5.33733	2.40957	3.19367	expressed protein
LOC_Os01g16350	Chr.01	9268652	9272919	-				-0.826814	2.9121e-06	Down	-0.826814	2.9121e-06	Down	8.82041	7.63153	6.31883	42.9376	26.6458	31.9163	52.1454	56.7781	57.1847	8.62517	6.891	7.4827	18.4491	14.8989	18.0324	42.5227	29.352	35.7543	hydroxymethylglutaryl-CoA lyase, putative, expressed
LOC_Os01g16354	Chr.01	9273876	9279032	-										9.62227	11.8682	9.38259	17.9978	15.7322	17.5361	18.3778	17.6929	18.145	13.8074	7.51581	9.863	14.3365	14.3351	14.4449	17.7811	17.0773	19.0427	rab GDP dissociation inhibitor alpha, putative, expressed
LOC_Os01g16360	Chr.01	9288840	9289082	+										0	0	0	0	0	0	0	0	0	0	0	0.209322	0	0	0	0	0	0	disease resistance protein, putative, expressed
LOC_Os01g16370	Chr.01	9293171	9299788	+										0.0950823	0.155845	0.0915961	0.329778	0.177284	0.392242	0.922124	0.727552	0.568103	0.124404	0.0141563	0.0736323	0.347507	0.120272	0.581133	0.276768	1.21144	0.725302	NBS-LRR type disease resistance protein, putative, expressed
LOC_Os01g16380	Chr.01	9302138	9304117	-										0.112278	0.138022	0.046355	0.106205	0	0.12083	0.466669	0.670124	0.519365	0.165266	0	0.208678	0.102589	0.106518	0.502122	0	0.400549	0.657296	expressed protein
LOC_Os01g16390	Chr.01	9306108	9309845	-										0	0.0149674	0	0.0172757	0.0170264	0	0.0337376	0.0670795	0.0844813	0	0	0.0509161	0	0.0693061	0.0163353	0	0.0558466	0	NB-ARC domain containing protein, expressed
LOC_Os01g16400	Chr.01	9314159	9318060	+	2.78556	0.0385301	Up							0.126202	0	0.0297735	0.221699	0.184885	0.0776081	0.133217	0.0993267	0.145943	1.59223	0.402635	0.25131	0.0988381	0.273663	0.483764	0.0699719	0.790186	0.882732	NB-ARC domain containing protein, expressed
LOC_Os01g16414	Chr.01	9318848	9323339	-										4.0302	4.66623	5.04974	4.189	3.86643	4.46323	4.35005	3.48545	3.60385	6.16208	3.70487	3.26617	5.41655	4.66815	5.67951	5.97927	4.27506	4.48923	actin, putative, expressed
LOC_Os01g16430	Chr.01	9325545	9329334	-										25.1819	34.1804	24.8723	67.8618	62.1549	65.115	65.0522	58.8901	62.1854	38.9107	22.6905	25.717	51.6099	48.3192	58.7327	80.5538	78.8735	71.3363	cysteine proteinase inhibitor precursor protein, putative, expressed
LOC_Os01g16450	Chr.01	9339815	9342304	+				2.08856	0.000297797	Up	2.08856	0.000297797	Up	29.6988	26.6098	38.8434	4.65637	5.44016	5.12214	1.9873	4.16084	1.73418	50.5443	32.3255	51.8649	11.0807	17.7834	43.0669	26.5701	36.9834	27.586	peroxidase precursor, putative, expressed
LOC_Os01g16460	Chr.01	9344881	9347403	-				4.23717	0.0475472	Up	4.23717	0.0475472	Up	0.135652	0.0555852	0.168015	0.192473	0	0	0	0	0	0.599011	0.181769	0.6303	0.185919	0.193039	0.363992	0.19743	0.138267	0.144387	expressed protein
LOC_Os01g16500	Chr.01	9363746	9369033	-										0	0	0	0	0	0	0	0	0	0	0	0	0.011011	0.0114328	0.0107787	0.0116928	0.0122833	0.012827	retrotransposon protein, putative, unclassified, expressed
LOC_Os01g16510	Chr.01	9370599	9373674	+										1.95973	2.3157	2.44609	8.53579	4.84364	7.25885	7.32449	6.44457	6.79883	6.43999	3.01274	3.21878	7.0375	6.3126	6.3591	12.6912	13.9361	12.9036	expressed protein
LOC_Os01g16520	Chr.01	9373716	9378204	-										0.966441	0.810023	1.28769	2.0361	0.982885	1.5128	1.37953	1.45211	1.19382	2.32778	1.23613	1.20427	1.4249	1.39613	1.41449	1.61969	1.74626	1.7768	glutamyl-tRNA synthetase, cytoplasmic, putative, expressed
LOC_Os01g16530	Chr.01	9378864	9383183	-										15.821	19.588	13.4149	9.29297	10.7052	11.5338	14.4557	12.8089	12.8366	17.9455	13.3732	12.41	21.1007	13.6779	14.8735	13.5763	14.0019	16.704	OsClp1 - Putative Clp protease homologue, expressed
LOC_Os01g16540	Chr.01	9386194	9390635	+										5.59095	8.20189	5.63677	16.5377	10.2805	12.9311	12.9528	11.6005	11.9308	13.5188	6.0982	8.15221	13.6037	11.3995	12.2945	22.2385	19.3001	18.9379	NEDD8-activating enzyme E1 catalytic subunit, putative, expressed
LOC_Os01g16550	Chr.01	9394361	9396460	-										25.1659	27.8424	23.2042	55.3458	44.3808	60.033	41.2582	35.6244	35.6504	63.1776	24.729	38.3925	57.1019	40.985	48.3942	71.422	76.3115	89.7342	expressed protein
LOC_Os01g16560	Chr.01	9402693	9403722	-										0	0	0	0	0	0	0	0	0	0	0	0	0	0	0.063498	0	0	0	antifreeze glycoprotein, putative, expressed
LOC_Os01g16580	Chr.01	9413395	9416003	+										0	0	0	0	0	0.0266055	0	0	0	0	0	0	0	0	0	0	0	0	retrotransposon protein, putative, unclassified
LOC_Os01g16600	Chr.01	9424556	9429196	+	1.13917	0.00873641	Up							0.811902	1.33075	1.1732	5.8559	2.64917	4.18667	3.06209	2.51607	2.6211	2.12455	1.99452	2.76646	3.4619	6.00152	6.05154	4.13578	3.20676	2.3765	expressed protein
LOC_Os01g16610	Chr.01	9429955	9430747	-										0	0	0	0	0	0	0	0.0744582	0.0937743	0.238717	0	0	0	0	0.145058	0	0	0	plastocyanin-like domain containing protein, putative, expressed
LOC_Os01g16620	Chr.01	9431735	9435957	-	-1.30544	0.00558701	Down	-1.45864	5.86264e-05	Down	-1.45864	5.86264e-05	Down	8.67948	14.6268	5.72838	24.5433	20.4853	23.8776	31.4457	29.8581	33.2922	9.68663	3.0031	4.62927	7.95837	5.36382	12.1367	23.3073	17.5067	22.4128	expressed protein
LOC_Os01g16640	Chr.01	9441829	9444010	-										59.2378	61.5574	70.2399	80.2403	58.9806	76.2444	78.5694	58.7446	75.3543	130.674	53.1293	74.8665	67.3323	76.655	80.5352	70.3517	128.729	100.884	split hand/foot malformation type 1, putative, expressed
LOC_Os01g16650	Chr.01	9445679	9446566	+										6.47213	13.8916	15.727	0.524748	1.83885	2.98503	0.398526	0.169795	0.142562	137.303	3.74428	12.2581	2.92864	2.33908	2.53606	0.717685	35.309	4.00211	ubiquitin-conjugating enzyme, putative, expressed
LOC_Os01g16660	Chr.01	9447788	9450787	-										0.193841	0.139	0.180064	0.0229195	0.0903552	0.104302	0.0895189	0.0444969	0.0560404	0.855957	0.0216449	0.157617	0.265668	0.022987	0.195048	0.164569	0.691519	0.644758	transposon protein, putative, unclassified, expressed
LOC_Os01g16670	Chr.01	9454976	9456923	+										27.115	27.3104	22.6677	40.6919	38.1401	45.1158	43.3669	42.158	41.137	55.2002	14.8846	24.127	34.8133	32.4414	41.4928	44.9842	46.6546	54.2527	BSD domain-containing protein, putative, expressed
LOC_Os01g16714	Chr.01	9488825	9493964	+										11.9438	151.361	13.1931	8.82871	4.82997	36.5174	17.0955	36.6777	1.37206	36.4026	19.2899	23.6317	18.9713	5.66551	10.4706	5.41064	8.06225	15.6596	flavin monooxygenase, putative, expressed
LOC_Os01g16730	Chr.01	9494809	9503181	+										0	0	0	0	0	0	0	0	0	0.0465974	0	0	0	0	0	0	0	0	ulp1 protease family, C-terminal catalytic domain containing protein, expressed
LOC_Os01g16750	Chr.01	9512985	9515102	+										7.26267	4.2462	10.3849	2.22013	5.82117	3.71728	0.490833	0.609943	0.358482	3.47646	4.2329	3.9507	4.69369	3.15095	3.64404	4.98431	2.4826	2.54535	flavin monooxygenase, putative, expressed
LOC_Os01g16770	Chr.01	9526187	9526984	+										0.137182	0.843182	7.13623	0.194643	0.063945	0	0	0	0	1.61538	0.122546	2.23093	0	0.0650722	0.0613495	0	0	0	expansin precursor, putative, expressed
LOC_Os01g16780	Chr.01	9533161	9536453	+										0	0	0	0	0	0	0	0	0	0	0.0526329	0	0.0538343	0.0558962	0.0878309	0.0190559	0.0400364	0.0209043	retrotransposon protein, putative, unclassified, expressed
LOC_Os01g16790	Chr.01	9537227	9543236	-										0	0	0.0163222	0	0	0	0	0	0.0114297	0	0	0	0	0	0	0	0	0	retrotransposon protein, putative, unclassified, expressed
LOC_Os01g16810	Chr.01	9567526	9569263	-										0.132132	0.406071	0.736449	4.78069	0.893069	2.31068	1.67807	2.88149	0.802203	1.45867	0.737718	1.22789	1.96185	2.2877	2.09773	0.993584	1.38046	1.19544	MYB family transcription factor, putative, expressed
LOC_Os01g16850	Chr.01	9613654	9625257	-										0.0407806	0.0401049	0.0269385	0.0617197	0.0760365	0.0351093	0.128066	0.112336	0.0943192	0.120052	0.0655734	0.0227381	0.0819748	0.0541638	0.0510652	0.0870504	0.141327	0.0954944	retrotransposon protein, putative, unclassified, expressed
LOC_Os01g16860	Chr.01	9626942	9630059	-										0	0	0	0.058109	0.0381804	0.0220369	0.264789	0.225631	0.118402	0	0	0	0.0374202	0	0	0.0198686	0.0626159	0	AGO4-2, putative, expressed
LOC_Os01g16870	Chr.01	9631296	9638901	-	1.0696	0.000286038	Up	0.907259	0.000125952	Up	0.907259	0.000125952	Up	2.42843	3.46488	2.58223	9.18831	8.69742	7.35132	12.0217	11.3577	11.9807	15.2408	5.18144	6.28306	15.6118	15.9611	15.6887	20.1552	23.2387	19.2837	argonaute, putative, expressed
LOC_Os01g16890	Chr.01	9657980	9661279	-										8.85995	12.2878	16.2143	34.4496	18.0286	22.37	20.7731	14.7453	17.2406	66.5435	10.6163	22.2065	25.1423	22.8724	28.0407	41.0817	43.6775	40.4422	ribosomal protein L7Ae, putative, expressed
LOC_Os01g16900	Chr.01	9665409	9670237	+										21.4093	20.4778	24.6369	48.5025	33.2468	35.1327	46.1585	37.1989	41.6855	31.9192	21.1592	23.9349	23.8848	24.3507	27.9565	34.4876	35.9581	33.0173	dehydrogenase, putative, expressed
LOC_Os01g16910	Chr.01	9670773	9675747	-										0.783058	0.417128	3.1036	4.03683	2.19005	3.07585	1.80815	0.82687	1.13193	7.8377	1.25912	3.05628	3.07657	2.78581	3.0817	3.60896	3.99076	4.66749	outer mitochondrial membrane porin, putative, expressed
LOC_Os01g16920	Chr.01	9679828	9680896	+				-3.5264	2.01872e-05	Down	-3.5264	2.01872e-05	Down	0	0	0	7.87883	14.3153	2.86596	4.7625	3.48589	7.66648	0	0.0506169	0.0526555	1.19076	0.591308	0.658841	2.25409	3.23425	1.80933	embryonic protein DC-8, putative, expressed
LOC_Os01g16930	Chr.01	9682566	9684170	-										3.44443	3.66125	3.32283	6.77432	6.5494	7.34013	6.80377	8.20432	6.27061	6.29142	3.41205	5.07067	6.54364	6.79426	7.99172	9.23197	7.99494	8.82072	presenilin, putative, expressed
LOC_Os01g16940	Chr.01	9684830	9689518	-										7.46396	7.50049	4.51228	6.30379	4.30757	5.54621	7.22226	5.75208	6.31949	7.58585	3.25444	5.73885	5.92676	5.10003	5.32486	4.13834	6.24929	6.10031	MazG nucleotide pyrophosphohydrolase domain containing protein, expressed
LOC_Os01g16950	Chr.01	9690235	9692180	+				1.06165	0.000164519	Up	1.06165	0.000164519	Up	17.8985	20.1946	14.5125	13.5715	11.8375	15.7491	13.1525	13.24	9.91359	49.03	14.4829	20.3661	28.2506	22.5609	39.172	11.3108	46.7604	41.5763	zinc finger, C3HC4 type domain containing protein, expressed
LOC_Os01g16960	Chr.01	9694027	9699817	-	0.840614	0.0029487	Up							5.79818	4.99026	6.61768	16.2843	17.5103	10.4318	11.9308	12.7036	11.2874	15.2017	8.31931	12.0246	10.8002	12.3394	14.0764	9.88321	14.8775	9.86493	pyruvate kinase, putative, expressed
LOC_Os01g16970	Chr.01	9702734	9709696	-										14.3717	14.0686	14.5202	25.5024	21.1745	22.7139	23.5399	20.7949	24.7133	28.8965	11.6587	13.7031	23.3269	20.6499	24.4293	29.7682	31.0472	29.3761	glucosidase II beta subunit-like domain containing protein, expressed
LOC_Os01g16980	Chr.01	9711615	9712419	-	0.790525	0.0125733	Up							24.1391	17.3255	18.0277	17.0887	29.2408	30.5278	22.8637	19.059	36.3606	25.196	33.3756	32.0765	34.9101	36.1013	32.1796	51.8406	32.7536	40.995	expressed protein
LOC_Os01g16990	Chr.01	9727698	9728244	+										0.100065	0.246018	0	0.0946529	0	0	0.369695	0.0918817	0.115718	0	0.178779	0.0929894	0.18286	0.0949316	0.268502	0.0970908	0.101994	0	expressed protein
LOC_Os01g17000	Chr.01	9733832	9738226	+										1.14033	1.15325	0.741249	1.03275	0.452377	0.809416	0.605056	0.646064	0.420862	3.80931	0.845275	0.992052	0.775897	0.690526	1.19354	0.470822	1.36015	1.75607	expressed protein
LOC_Os01g17010	Chr.01	9738442	9744728	-				-0.622545	0.000107448	Down	-0.622545	0.000107448	Down	9.43261	11.6256	8.14213	21.9779	19.803	20.2067	23.8327	20.711	21.2528	8.98085	7.37131	9.27316	13.6899	12.8279	14.1009	17.488	12.9095	17.0004	phospholipid-transporting ATPase, putative, expressed
LOC_Os01g17020	Chr.01	9750080	9753770	+										5.44183	7.09838	5.27975	7.97861	7.22934	8.34522	6.78545	5.66302	6.71259	14.5959	5.14481	6.53199	10.9388	7.83001	10.0185	8.3161	13.6819	14.4806	glycosyl hydrolases family 17 protein, putative, expressed
LOC_Os01g17030	Chr.01	9754542	9755797	+										0	0	0	0	0	0	0	0	0	0	0	0	0	0	0	0	0.123158	0	heat shock protein DnaJ, putative, expressed
LOC_Os01g17040	Chr.01	9764973	9766481	+										3.61462	2.46856	4.69017	3.58193	4.81397	4.07516	5.80279	5.05754	8.55912	3.88478	2.38329	2.47928	3.38132	4.3273	4.15672	4.75974	4.38607	4.12219	heat shock protein DnaJ, putative, expressed
LOC_Os01g17050	Chr.01	9770015	9771037	-				-0.927666	0.0190548	Down	-0.927666	0.0190548	Down	3.26381	3.81484	7.81986	6.07333	3.69118	3.16691	3.8547	5.15858	4.14559	3.46524	2.72441	2.88385	1.61329	1.7766	2.2971	4.36083	5.18096	2.44887	VQ domain containing protein, putative, expressed
LOC_Os01g17060	Chr.01	9793959	9796829	-	2.90221	1.45881e-18	Up	2.48174	2.05812e-15	Up	2.48174	2.05812e-15	Up	1.04485	1.10927	1.50981	1.54988	0.752692	1.12443	1.07472	0.784961	1.15336	7.61978	7.65789	10.173	4.79508	5.81229	5.52226	5.55279	4.13893	5.58591	expressed protein
LOC_Os01g17065	Chr.01	9809343	9810633	-										6.78781	8.75841	8.94383	9.42608	6.32803	9.48068	7.87017	8.61967	8.01659	12.7547	8.12782	9.79726	13.7236	10.961	12.5299	7.28668	16.1926	12.6051	expressed protein
LOC_Os01g17070	Chr.01	9816783	9822750	+	-0.736093	0.0323936	Down	0.773708	0.0150686	Up	0.773708	0.0150686	Up	2.71417	2.47148	2.40714	1.71157	1.03087	1.16295	1.39272	1.3384	1.74374	1.75092	1.48169	1.4246	1.88292	1.78814	2.18036	1.97512	1.86994	1.92596	OsDegp1 - Putative Deg protease homologue, expressed
LOC_Os01g17080	Chr.01	9823099	9825970	-										0	0	0	0.040608	0	0	0	0	0	0	0	0	0	0	0	0	0.0437575	0	transposon protein, putative, unclassified, expressed
LOC_Os01g17100	Chr.01	9831459	9831794	+										0	0	0	0	0	0	0	0	0	0	0	0	0	0	0.145705	0	0.166044	0.173394	hypothetical protein
LOC_Os01g17150	Chr.01	9859350	9860764	+										171.403	262.995	144.691	45.4028	54.3111	74.1456	49.5659	53.9145	40.723	120.494	147.782	123.713	74.7733	61.4416	79.4266	19.3122	49.4704	44.4897	plastid-specific 50S ribosomal protein 5, chloroplast precursor, putative, expressed
LOC_Os01g17160	Chr.01	9866424	9870864	+	2.06611	2.34488e-05	Up	2.66389	4.9488e-08	Up	2.66389	4.9488e-08	Up	0.403705	0.330847	0.694471	0.318225	0.360678	0.470657	0.233048	0.20079	0.330688	2.78955	1.75809	2.1259	1.62916	3.38311	3.12939	2.30127	1.69738	1.37862	OsSubt1 - Putative Subtilisin homologue, expressed
LOC_Os01g17170	Chr.01	9874326	9876951	+										1067.97	1171.51	1160.78	238.077	529.097	428.906	283.091	285.735	287.049	610.123	1201.27	920.693	585.195	602.627	488.668	138.606	221.419	256.395	magnesium-protoporphyrin IX monomethyl ester cyclase,chloroplast precursor, putative, expressed
LOC_Os01g17180	Chr.01	9878631	9885134	+	0.776267	0.00566079	Up							6.42893	8.03546	6.76163	15.3559	12.3218	13.0255	12.9707	10.817	15.1599	16.353	11.5502	11.6483	16.802	16.1166	18.1179	33.6634	24.7471	25.8425	proteasome subunit, putative, expressed
LOC_Os01g17190	Chr.01	9887626	9889328	+										44.2279	39.5542	47.5981	148.081	81.8553	92.0623	97.4927	83.5111	94.7405	117.093	29.6982	42.1486	65.5256	58.2918	66.9043	93.4874	108.011	112.476	OsCam3 - Calmodulin, expressed
LOC_Os01g17214	Chr.01	9889548	9902738	-										1.00853	0.626148	0.88323	0.433628	0.484354	0.690673	0.395188	0.477056	0.388763	1.34953	0.546018	0.227204	0.167545	0.0579873	0.410025	0.177918	0.841067	0.292765	major facilitator superfamily antiporter, putative, expressed
LOC_Os01g17240	Chr.01	9913390	9917318	+										31.1987	25.0213	39.2118	19.8265	41.2472	36.0261	32.0888	34.5836	46.7748	19.6874	31.5491	29.185	24.0285	32.6103	29.4688	41.5672	19.1598	24.8323	transporter, major facilitator family, putative, expressed
LOC_Os01g17250	Chr.01	9917474	9921595	-										13.3245	12.4909	11.2792	20.5378	16.8009	20.6321	21.515	19.8925	19.1777	28.2196	9.76206	12.694	21.5902	18.5521	24.0069	23.113	29.9472	29.0791	BRASSINOSTEROID INSENSITIVE 1-associated receptor kinase 1 precursor, putative, expressed
LOC_Os01g17260	Chr.01	9928866	9935981	+										2.33089	2.87631	2.8538	3.64935	4.09624	4.72851	3.68713	3.61631	4.36856	5.23179	3.54214	3.88398	5.82617	6.04932	5.99081	7.25273	6.85437	6.64447	transcription factor, putative, expressed
LOC_Os01g17279	Chr.01	9936753	9947940	-										6.04656	7.45655	7.60798	12.3378	8.64337	8.18033	7.9517	7.29698	9.95581	11.782	7.35625	8.53551	11.0495	11.3907	12.9281	12.8232	11.7099	12.6266	exonuclease, putative, expressed
LOC_Os01g17300	Chr.01	9954154	9955696	+	7.22004	8.25717e-06	Up	7.42986	1.06494e-05	Up	7.42986	1.06494e-05	Up	0	0	0	0	0	0	0	0	0	2.86411	0.47406	1.37378	0.831226	0.647297	2.37326	0.147115	1.93181	1.41213	expressed protein
LOC_Os01g17310	Chr.01	9957044	9958850	-										0	0	0	0	0	0	0	0	0	0.0413482	0	0	0	0	0	0	0.042949	0	retrotransposon protein, putative, unclassified
LOC_Os01g17320	Chr.01	9962629	9966966	+										0.169161	0.0594136	0.738304	0.342882	0.42805	0.338084	0.290166	0.221895	0.251514	0.806262	0.280639	0.22457	0.287045	0.343891	0.216145	0.445503	0.221685	0.12861	PPR repeat domain containing protein, putative, expressed
LOC_Os01g17330	Chr.01	9967185	9969073	-										0	0.313444	0.842164	10.2505	4.55608	2.37813	19.0369	36.3678	10.8609	0.125104	0.227776	0.868816	3.41697	11.0064	4.78927	3.25744	3.5519	1.22129	eukaryotic translation initiation factor 6, putative, expressed
LOC_Os01g17390	Chr.01	10003950	10007768	+										93.7767	66.7099	129.213	41.1367	65.4449	49.331	41.7431	38.6838	53.0101	51.9021	101.23	84.1685	73.4914	90.7585	61.6754	72.675	47.3811	57.0828	OsFBX5 - F-box domain containing protein, expressed
LOC_Os01g17396	Chr.01	10008036	10011595	-	0.780042	0.0157107	Up	0.795744	0.00144518	Up	0.795744	0.00144518	Up	47.4762	38.9342	52.5962	17.228	26.7718	23.5757	21.8957	17.402	15.0815	45.9572	82.1245	68.865	47.3412	47.8746	41.4582	37.494	35.0002	37.5068	expressed protein
LOC_Os01g17402	Chr.01	10011875	10015464	-										0.293962	0.385455	0.218456	0.111225	0.137025	0.221446	0.271513	0.0809763	0.30595	0.605766	0.1313	0.32781	0.107437	0.167328	0.289219	0.171134	0.41948	0.219024	cyclin, putative, expressed
LOC_Os01g17420	Chr.01	10018752	10020376	-										0.109253	0.0895355	0.902119	0.310031	0.101853	0.940592	0.10091	0.300954	0	2.573	0.29279	1.31986	0.199649	0.310944	0.879466	0.954048	0.111359	0.232576	expressed protein
LOC_Os01g17430	Chr.01	10021428	10027122	-										20.5719	21.0576	20.0402	29.6961	28.4766	37.9718	24.9896	20.3889	20.3093	62.116	16.5036	25.6781	36.3352	28.4015	42.1267	36.0685	46.8323	49.0075	coatomer subunit beta-1, putative, expressed
LOC_Os01g17440	Chr.01	10028443	10031012	+										0	0.203158	0.0409385	0.0468978	0	0	0	0.0455247	0	0	0	0.138221	0	0	0	0	0	0.052772	retrotransposon protein, putative, unclassified, expressed
LOC_Os01g17450	Chr.01	10031981	10035223	+										0	0	0	0	0.019551	0	0	0	0	0	0	0	0	0	0	0	0	0	retrotransposon protein, putative, unclassified, expressed
LOC_Os01g17470	Chr.01	10048264	10050309	-										23.364	26.289	7.9735	4.63392	6.23579	17.793	2.08836	7.35291	0.653676	14.2367	9.59404	14.6205	14.7196	6.3904	14.5354	3.47354	10.7068	10.7295	plastocyanin-like domain containing protein, putative, expressed
LOC_Os01g17990	Chr.01	10061442	10065102	+										0	0	0	0	0.0870045	0	0	0.0428468	0.0539622	0	0	0	0	0	0	0	0	0	expressed protein
LOC_Os01g18050	Chr.01	10098282	10103021	-				1.10016	0.000308936	Up	1.10016	0.000308936	Up	22.5294	27.595	28.6103	8.05154	12.2797	23.5578	2.3256	3.76125	2.32504	177.065	26.3699	53.5019	43.7455	34.6184	39.0916	10.5926	64.2753	49.1602	tubulin/FtsZ domain containing protein, putative, expressed
LOC_Os01g18060	Chr.01	10113381	10119022	-										0.230504	0.174372	0.146408	0.452844	0.11571	0.324385	0.311163	0.244214	0.307569	1.54853	0.253429	0.346022	0.56703	0.386892	0.539208	0.584935	0.975932	1.13237	sugar transporter superfamily, putative, expressed
LOC_Os01g18070	Chr.01	10119211	10123815	+										33.697	29.8691	33.3024	26.094	26.0838	34.4784	26.0439	21.6027	20.7459	53.283	24.7989	27.2173	27.718	23.6035	32.5599	29.9001	46.8482	43.9507	bacterial transferase hexapeptide domain containing protein, expressed
LOC_Os01g18080	Chr.01	10133857	10135806	+										8.11211	16.2406	7.94989	38.8181	21.8505	18.3661	30.9557	41.2384	35.3168	8.64889	8.55052	11.2164	24.7496	20.6113	35.9771	22.3873	39.4541	25.3059	retrotransposon protein, putative, unclassified, expressed
LOC_Os01g18090	Chr.01	10136482	10137055	+										0.286075	0.781486	0.866128	0.0902006	0.266698	0.307864	0.176153	0.788038	0	0.280721	0	0.620307	0.435645	0.361865	0.511745	1.5729	0.874768	0	expressed protein
LOC_Os01g18100	Chr.01	10137215	10140159	-										11.1094	10.3199	13.8176	11.5674	14.218	13.4914	16.0507	18.2691	20.0637	9.22648	8.54929	10.4019	8.59103	12.2386	10.1368	28.1563	19.6238	20.7604	OsRhmbd3 - Putative Rhomboid homologue, expressed
LOC_Os01g18110	Chr.01	10144292	10146312	+				3.94518	3.05159e-05	Up	3.94518	3.05159e-05	Up	0.257459	0.379789	0.297623	0.194826	0.192016	0.110827	0.998751	0.520087	0.119092	1.56637	0.367984	1.48337	2.3524	0.977001	4.28316	2.24825	2.83415	5.09709	cinnamoyl CoA reductase, putative, expressed
LOC_Os01g18120	Chr.01	10148777	10152520	+				4.22055	5.19598e-06	Up	4.22055	5.19598e-06	Up	0.335802	1.07021	0.154043	0.176466	0.069568	0.481837	0.103386	0.308339	0.0862954	2.08694	1.33322	0.936169	2.35231	3.04415	10.2452	2.85998	2.7382	4.05082	cinnamoyl CoA reductase, putative, expressed
LOC_Os01g18130	Chr.01	10156418	10158682	+										0	0	0	0	0	0	0	0	0	0	0	0	0	0	0	0	0.344388	0.179816	expressed protein
LOC_Os01g18140	Chr.01	10159759	10160678	+										0	0	0	0	0	0	0	0	0	0.196265	0	0	0	0.0632492	0	0	0.0679547	0	expressed protein
LOC_Os01g18150	Chr.01	10164402	10165505	+										0	0	0	0	0	0	0	0	0	0	0	0	0	0	0.0886901	0	0	0	STE_MEK_ste7_MAP2K.1 - STE kinases include homologs to sterile 7, sterile 11 and sterile 20 from yeast, expressed
LOC_Os01g18160	Chr.01	10166261	10166626	+	6.98477	2.93266e-05	Up	7.39104	1.63947e-06	Up	7.39104	1.63947e-06	Up	0	0	0	0	0	0	0	0	0	2.49479	1.60315	4.58621	5.4658	4.39824	4.54791	1.30595	6.40222	4.45707	expressed protein
LOC_Os01g18170	Chr.01	10167886	10169316	-										13.8938	96.4913	145.328	29.8978	7.98293	34.0147	5.50531	6.86055	1.16499	96.5897	37.9468	155.365	12.503	48.3835	110.303	4.56148	44.8808	59.824	Cupin domain containing protein, expressed
LOC_Os01g18190	Chr.01	10180700	10182404	+										0	0	0	0	0	0	0	0.0322175	0	0	0	0	0	0	0	0	0	0	transposon protein, putative, CACTA, En/Spm sub-class, expressed
LOC_Os01g18210	Chr.01	10193643	10196775	+										14.2585	26.9451	9.33357	10.1598	7.21477	14.4864	8.14438	8.44115	7.43083	21.4477	11.187	15.2116	11.6138	6.27403	14.0536	9.32929	18.3101	15.576	peptidyl-prolyl cis-trans isomerase, putative, expressed
LOC_Os01g18220	Chr.01	10200476	10203694	-				-1.00419	9.82004e-06	Down	-1.00419	9.82004e-06	Down	5.6905	5.77141	4.3353	81.3354	59.44	53.5588	94.1134	97.7761	86.6025	3.17764	3.1736	3.68123	26.1407	30.7211	31.4944	52.7121	43.229	29.7492	expressed protein
LOC_Os01g18230	Chr.01	10211391	10212188	-	1.94688	1.65376e-05	Up	1.98164	1.38161e-11	Up	1.98164	1.38161e-11	Up	3.27269	3.08436	1.82406	4.95308	3.12728	4.22634	4.15631	4.95832	4.16307	8.67088	10.5978	9.27587	15.0261	15.4463	14.3431	6.27143	13.9268	9.75359	FAD-linked oxidoreductase protein, putative, expressed
LOC_Os01g18240	Chr.01	10217247	10219696	-	-1.96345	0.00682712	Down							18.2208	39.3981	5.27794	1.83008	2.87675	14.1266	1.71912	5.23956	0.792991	5.55137	4.65988	5.62134	5.72845	1.92841	9.94472	3.44553	6.39035	6.09974	MYB family transcription factor, putative, expressed
LOC_Os01g18270	Chr.01	10254826	10260612	-	8.20816	2.64299e-09	Up	7.15728	6.86835e-06	Up	7.15728	6.86835e-06	Up	0	0	0	0	0	0	0	0	0	0.765403	0.727077	0.835147	0.418317	0.321732	0.667319	0.13162	0.881453	0.776082	transposon protein, putative, CACTA, En/Spm sub-class, expressed
LOC_Os01g18280	Chr.01	10262946	10267962	+	2.59421	6.84189e-10	Up	1.57368	0.00080075	Up	1.57368	0.00080075	Up	1.57165	2.30355	1.02321	1.88689	1.49337	1.6263	1.50746	1.83165	1.18836	8.71956	8.28882	10.7853	4.0319	3.06806	7.62333	2.19942	4.68261	3.92477	SNF7 domain containing protein, putative, expressed
LOC_Os01g18310	Chr.01	10288976	10289644	-										0.372352	2.23778	1.4348	0.352212	0.23142	0.267141	0.573195	0.227933	0.71766	0.974354	0.554376	0.461362	0.793843	0.588748	0.777094	0.361283	0.759058	1.18899	expressed protein
LOC_Os01g18320	Chr.01	10291889	10295536	+										14.3569	28.0107	8.10522	5.52988	4.76567	9.53944	5.19873	8.53884	4.811	24.4676	10.7605	10.638	10.385	5.62355	14.6166	3.56168	12.7767	13.2265	protoporphyrinogen oxidase, chloroplast precursor, putative, expressed
LOC_Os01g18360	Chr.01	10312341	10314826	+	-1.887	2.61578e-05	Down							5.10574	4.27426	3.35458	1.40214	1.43309	3.19042	1.82549	1.76437	0.761857	1.56231	1.07895	1.1224	1.70553	1.71877	2.3079	1.8644	1.11917	1.57776	OsIAA4 - Auxin-responsive Aux/IAA gene family member, expressed
LOC_Os01g18370	Chr.01	10316083	10318509	-										0	0	0	0.090358	0.0890543	0	0.08823	0.0877126	0	0.374948	0	0	0	0	0.341759	0	0.389464	0.101676	expressed protein
LOC_Os01g18375	Chr.01	10319458	10319886	+										0	0	0	0.230112	0	0	0.224692	0.223375	0	0.238717	0.217315	0.226068	0	0	0.217586	0	0	0	hydrophobic protein, putative, expressed
LOC_Os01g18390	Chr.01	10333538	10337512	-										0.626984	0.565212	0.310626	1.06753	0.467612	1.5519	0.926567	1.43927	2.32019	0.430675	0.6161	0.932237	0.630164	0.475854	1.40197	1.33836	1.02251	1.00104	OsRCI2-1 - Putative low temperature and salt responsive protein, expressed
LOC_Os01g18400	Chr.01	10342025	10343570	-										3.10998	2.80358	5.82072	17.4055	11.0174	7.69776	8.28234	7.47226	4.85522	7.78203	3.61163	5.8283	11.6505	12.7852	12.8419	9.95788	6.28703	10.5376	CHIT10 - Chitinase family protein precursor, expressed
LOC_Os01g18410	Chr.01	10346711	10349872	-										12.4662	17.7264	11.2479	16.087	13.8538	21.7671	23.8672	22.1353	23.1996	13.7721	11.0624	13.5027	15.3883	16.1344	16.9097	14.0982	15.9042	18.6292	expressed protein
LOC_Os01g18450	Chr.01	10370062	10370403	-										2.703	0.369196	2.78989	0	0	0	0	0	0	4.86275	0	0.418644	0	0.213694	7.25288	0.218554	5.28061	11.0287	expressed protein
LOC_Os01g18490	Chr.01	10399945	10400235	-										0	0	0	5.87141	0	0.404842	1.21612	4.1451	3.26277	0	0	0	0	0.178445	0	0	0	0.200207	expressed protein
LOC_Os01g18500	Chr.01	10402717	10405818	-										0	0	0	0	0	0	0	0	0	0	0	0.209322	0	0	0.201469	0.437108	0	0.479509	transposon protein, putative, unclassified
LOC_Os01g18530	Chr.01	10431473	10432723	-										0	0	0	5.8393	0.63945	1.4763	6.96885	10.7069	6.66291	0	0	0.127482	0	0.130144	0.981593	0.399313	1.81774	0.730079	expressed protein
LOC_Os01g18584	Chr.01	10470540	10478800	+				-0.749643	0.048431	Down	-0.749643	0.048431	Down	8.51511	27.0319	10.929	223.266	128.462	72.2803	108.976	144.358	129.187	19.057	14.0923	15.7982	55.1989	58.3619	77.8447	127.38	76.5296	56.9882	WRKY9, expressed
LOC_Os01g18610	Chr.01	10480871	10483517	+										0	0	0	0	0.111172	0	0	0	0	0	0	0	0	0	0	0	0	0	retrotransposon protein, putative, LINE subclass, expressed
LOC_Os01g18620	Chr.01	10488948	10490994	-				2.18697	2.29156e-11	Up	2.18697	2.29156e-11	Up	5.12507	2.37607	6.33568	1.68983	0.709862	1.16612	0.568043	0.53782	0.677342	6.60974	6.20029	6.77658	4.62926	3.97306	4.53159	0.653558	2.2985	1.40274	transferase family protein, putative, expressed
LOC_Os01g18630	Chr.01	10492039	10495723	-										7.03996	10.2819	6.06214	31.9879	14.9076	17.3169	14.8857	15.2833	15.9334	11.1765	8.40013	10.0235	16.4946	21.8492	22.5782	22.0534	19.9893	20.0713	aspartic proteinase oryzasin-1 precursor, putative, expressed
LOC_Os01g18640	Chr.01	10496604	10500943	-				-0.643939	0.00052025	Down	-0.643939	0.00052025	Down	58.7552	65.3385	54.9577	173.217	105.914	98.1658	205.433	201.775	232.547	79.6273	47.7343	58.6433	66.6036	66.4853	71.6907	72.1268	70.588	84.383	aminotransferase, putative, expressed
LOC_Os01g18650	Chr.01	10501619	10504192	-										0	0	0	0	0	0	0	0	0	0	0	0	0	0	0	0	0.0495258	0	transposon protein, putative, unclassified, expressed
LOC_Os01g18660	Chr.01	10509032	10513400	+										7.60389	9.25907	4.7789	21.6069	8.38032	16.2004	12.8238	12.7203	12.9942	13.2919	9.26768	12.6162	8.551	8.99533	15.2543	7.01942	11.8297	18.9067	aminotransferase, putative, expressed
LOC_Os01g18670	Chr.01	10515723	10521282	-										17.2379	17.1499	11.1995	36.1406	13.6631	25.1467	44.4886	37.5056	32.3871	26.3127	16.362	22.888	23.0097	22.1143	33.577	33.5199	34.3306	41.2866	MDR-like ABC transporter, putative, expressed
LOC_Os01g18700	Chr.01	10544971	10547148	-										0	0	0	0	0	0.048007	0	0	0	0	0	0	0	0	0	0	0	0	retrotransposon protein, putative, unclassified, expressed
LOC_Os01g18710	Chr.01	10549240	10551084	-										0	0	0	0	0.179046	0	0.177389	0.264523	0	0	0	0	0	0	0	0	0.195757	0.102211	hypothetical protein
LOC_Os01g18730	Chr.01	10559887	10560969	-										0	0	0	0	0	0	0.0466813	0.0464075	0	0	0.0451486	0	0	0	0	0	0	0	expressed protein
LOC_Os01g18744	Chr.01	10561328	10565325	-	1.57719	0.00177386	Up	1.20891	0.0138362	Up	1.20891	0.0138362	Up	41.4395	74.5729	26.0171	85.7301	40.478	108.045	42.7241	44.5033	30.9048	127.949	91.3078	188.437	106.506	188.68	226.016	86.8178	85.0482	90.4632	transferase family protein, putative, expressed
LOC_Os01g18760	Chr.01	10572707	10574221	-	5.11926	0.0313299	Up							0	0	0	0	0	0	0	0	0	0.35453	0.161373	0.235021	0.132045	0.0342756	0.0969444	0.0350552	0.184128	0.115367	retrotransposon protein, putative, unclassified
LOC_Os01g18800	Chr.01	10622795	10627552	+										97.5998	61.9291	76.4871	67.4541	97.9748	102.754	67.577	64.1143	79.805	62.0238	74.5081	75.9572	78.5904	75.3607	72.1969	89.5814	47.1565	59.7775	CAMK_KIN1/SNF1/Nim1_like.9 - CAMK includes calcium/calmodulin depedent protein kinases, expressed
LOC_Os01g18810	Chr.01	10628391	10630541	-										0	0	0	0.0458999	0	0.0522204	0	0.0891122	0.11223	0	0	0	0	0	0	0.0470822	0.0494599	0	expressed protein
LOC_Os01g18830	Chr.01	10641303	10642392	-										0.122451	0	0.40444	0	0	0.131778	0	0	0	0	0.218774	0.113792	0.223768	0	0	0	0	0.130336	expressed protein
LOC_Os01g18840	Chr.01	10643287	10644848	+										15.6692	6.28963	15.1827	1.56283	4.76991	4.24434	1.42757	1.37026	2.58861	6.5897	15.7114	13.0754	7.49938	9.20236	4.09961	3.41302	1.46675	2.49606	IF, putative, expressed
LOC_Os01g18850	Chr.01	10650139	10656779	+										5.42023	4.35932	5.10644	12.1904	8.50693	8.11353	13.9005	9.02735	9.36878	6.13924	4.90633	5.73355	9.54932	8.62953	9.96674	11.6512	11.549	10.1269	OsSPL1 - SBP-box gene family member, expressed
LOC_Os01g18860	Chr.01	10657463	10660137	-										8.97679	11.6061	8.9643	28.7844	15.8613	17.4028	30.4712	23.3591	27.0954	9.9218	9.46653	11.1126	19.158	17.7704	18.6089	18.4575	19.9512	20.041	S-adenosylmethionine synthetase, putative, expressed
LOC_Os01g18870	Chr.01	10664780	10666903	-										0	0	0	0.127134	0	0.03616	0.0620697	0	0	0.0329719	0	0	0.368413	0.0637539	0	0.195612	0	0	helix-loop-helix DNA-binding domain containing protein, expressed
LOC_Os01g18880	Chr.01	10675167	10679828	+	1.17365	0.0453471	Up							0.123362	0.161757	0.193538	0.746813	0.644033	0.531031	0.729225	0.521057	1.01288	0.847372	0.330601	0.366844	1.02572	1.17033	0.827534	2.09466	1.35799	1.60193	ubiquitin carboxyl-terminal hydrolase, family 1, putative, expressed
LOC_Os01g18890	Chr.01	10679488	10682188	-										0.285082	0	0.765039	0	0	0	0	0	0	1.11899	0	1.52331	0	0	0	0.0691519	0	0	peroxidase precursor, putative, expressed
LOC_Os01g18900	Chr.01	10687193	10687489	-										0	0	0	0	0	0	0	0	0	0	0	0.342527	0	0	0	0	0	0	stigma specific peroxidase precursor, putative, expressed
LOC_Os01g18910	Chr.01	10691398	10692494	-										0	0.101372	0.153207	0	0	0	0	0	0	0	0	0	0	0	0	0	0	0	peroxidase precursor, putative, expressed
LOC_Os01g18930	Chr.01	10701626	10703130	-										0	0	0	0	0	0	0	0	0	0.157051	0.0953137	0	0.0974894	0	0.572596	0.0517628	0.217508	0.113568	peroxidase precursor, putative, expressed
LOC_Os01g18950	Chr.01	10713139	10714271	-										0	0.446341	0.314799	0	0	0	0	0	0	0	0.0973053	0.151836	0	0	0	0	0	0	peroxidase precursor, putative, expressed
LOC_Os01g18970	Chr.01	10720419	10721623	-										0.0527319	1.03716	0.914373	0	0	0	0	0.0484194	0	0.155235	0.0471059	0.343022	0	0	0.0471647	0.102329	0	0.112255	peroxidase precursor, putative, expressed
LOC_Os01g19020	Chr.01	10748603	10750234	-	-0.946203	0.00847391	Down							366.51	590.815	381.066	60.5197	63.058	85.2272	34.9372	47.9957	7.6171	199.386	238.733	198.056	100.834	45.6057	67.3201	12.4456	31.213	28.3717	peroxidase precursor, putative, expressed
LOC_Os01g19050	Chr.01	10772988	10777945	-										0	0.0155754	0.0156931	0	0	0	0.0526623	0.0523534	0.0219783	0	0	0	0	0	0	0	0	0	transposon protein, putative, unclassified, expressed
LOC_Os01g19070	Chr.01	10781001	10781912	+										0	0.147557	0.0495572	0	0	0	0	0	0	0	0	0	0	0	0	0	0	0	transposon protein, putative, CACTA, En/Spm sub-class, expressed
LOC_Os01g19090	Chr.01	10787767	10788759	+										0	0	0	0	0.0513878	0	0	0	0.0637438	0	0	0	0	0	0	0	0	0	retrotransposon protein, putative, Ty3-gypsy subclass
LOC_Os01g19100	Chr.01	10789109	10793521	+										0	0	0	0	0	0	0	0	0	0.0125906	0.0229236	0.0119234	0.0117234	0	0.0114761	0.0373479	0.026156	0.0273138	retrotransposon protein, putative, Ty3-gypsy subclass, expressed
LOC_Os01g19110	Chr.01	10797095	10799005	+										0.043133	0	0	0	0	0	0	0	0	0	0	0	0	0	0	0.0837016	0	0	transposon protein, putative, CACTA, En/Spm sub-class
LOC_Os01g19120	Chr.01	10802151	10804527	-										0	0.0279659	0.0563543	0	0	0	0.126074	0	0	0	0	0	0	0	0	0	0	0	expressed protein
LOC_Os01g19130	Chr.01	10805496	10808081	-										9.50364	7.25318	9.708	56.7179	33.1561	20.9821	42.4114	46.4809	38.2958	10.0629	11.3779	14.1124	23.9318	25.3132	25.939	37.3282	33.3879	26.4535	protein phosphatase 2C, putative, expressed
LOC_Os01g19140	Chr.01	10813997	10818530	-	7.40362	2.39547e-13	Up	10.2827	4.30607e-12	Up	10.2827	4.30607e-12	Up	0.0783618	0.0321097	0	0	0	0	0	0.0359766	0	6.92057	6.61513	4.33283	10.7399	9.47855	7.67471	2.69915	4.99202	4.17039	O-sialoglycoprotein endopeptidase, putative, expressed
LOC_Os01g19150	Chr.01	10822583	10827157	+				0.691287	0.00776597	Up	0.691287	0.00776597	Up	9.97857	9.10067	10.6016	17.3649	15.3714	12.4112	19.9935	17.9113	24.1469	17.6606	11.5097	13.8362	23.8535	24.1901	22.4235	33.6355	26.4949	25.2941	CGMC_GSK.3 - CGMC includes CDA, MAPK, GSK3, and CLKC kinases, expressed
LOC_Os01g19160	Chr.01	10819351	10822413	-										0.102501	0.0840024	0.112849	0.323191	0.0318528	0.183847	0.252463	0.0941185	0.158047	0.167638	0.0610436	0.127004	0.249748	0.194485	0.213919	0.0994544	0.208954	0.145469	protein kinase domain containing protein, expressed
LOC_Os01g19170	Chr.01	10830045	10831911	+	-0.786525	0.0222546	Down							33.8402	37.1298	20.5092	49.6308	29.8021	25.6691	21.1206	16.2	16.6793	21.5683	15.4377	18.6241	11.4674	19.9793	22.1864	11.221	11.2854	18.6041	polygalacturonase, putative, expressed
LOC_Os01g19190	Chr.01	10853801	10859425	+	6.42811	0.000297976	Up	6.04305	0.000424926	Up	6.04305	0.000424926	Up	0	0	0	0	0	0	0	0	0	0.19345	0.140885	0.119079	0.17112	0.112215	0.088163	0.0478198	0.150704	0.136392	retrotransposon protein, putative, unclassified, expressed
LOC_Os01g19200	Chr.01	10860048	10863321	-	6.45455	0.000225963	Up	4.73321	0.0227915	Up	4.73321	0.0227915	Up	0	0	0	0	0	0	0	0	0	0.43968	0.224146	0.266484	0.131007	0.0340063	0.112213	0	0.584579	0.267074	retrotransposon protein, putative, unclassified, expressed
LOC_Os01g19210	Chr.01	10864260	10867334	-										0	0	0	0	0	0	0	0	0	0.0432981	0.0985408	0.0615057	0.181422	0.0209301	0.0394655	0	0.0449744	0.117413	transposon protein, putative, unclassified, expressed
LOC_Os01g19220	Chr.01	10871371	10874265	+										13.9363	16.0659	3.39772	0.03672	0.271426	6.28733	0.0179276	0.516851	0.0448919	37.5408	8.21868	11.0569	1.56066	0.386695	6.51023	0.489654	9.75349	12.9123	beta-D-xylosidase, putative, expressed
LOC_Os01g19240	Chr.01	10877635	10881693	+	6.34387	0.000763766	Up							0	0	0	0.096147	0	0.0546932	0	0	0.176317	0.548583	0.317801	1.03903	0.139309	0.28929	0.13637	0	0.310812	0.21638	integral membrane protein DUF6 containing protein, expressed
LOC_Os01g19260	Chr.01	10891810	10893810	+	3.29494	2.94799e-09	Up							0.908948	1.02424	2.62687	28.0236	7.83826	24.057	8.26418	5.19024	7.62068	17.114	14.108	14.7818	12.0683	32.8219	34.6789	19.7883	4.02435	6.68164	ATPase, putative, expressed
LOC_Os01g19270	Chr.01	10895602	10897796	+	1.24567	0.0384033	Up	1.40349	0.00247823	Up	1.40349	0.00247823	Up	0.613754	1.09743	0.59893	0.791669	1.35243	1.50114	1.54605	1.33205	1.22595	5.74891	1.44545	2.12586	3.00786	3.22893	5.63928	6.06337	6.48333	6.05764	expressed protein
LOC_Os01g19280	Chr.01	10899088	10900447	-										0	0.0659666	0.0332325	0.03807	0.300165	0	0.371734	0.110866	0.325797	0	0	0	0.0367736	0	0.287982	0.82006	0.0410226	0.128515	expressed protein
LOC_Os01g19290	Chr.01	10911296	10914795	+										0.0949723	0	0.23526	0.0598903	0.236105	0.306617	0.0584798	0.0581368	0.219656	1.05621	0.0848397	0.911985	0.231403	0.120133	0.0283152	5.9897	1.74245	2.4598	integral membrane protein DUF6 containing protein, expressed
LOC_Os01g19310	Chr.01	10925899	10928720	-										0	0	0	0	0	0	0	0	0	0	0	0	0	0	0.0368374	0	0.0419795	0	retrotransposon protein, putative, unclassified, expressed
LOC_Os01g19320	Chr.01	10931624	10933061	+				3.01172	0.000541417	Up	3.01172	0.000541417	Up	0.133177	1.41884	1.3196	0.755841	0.496624	0.28664	0.492027	0.244571	0.154009	4.1819	1.42762	4.20783	3.52883	4.16937	2.26322	1.03375	1.90042	2.55155	expressed protein
LOC_Os01g19330	Chr.01	10934895	10935992	+										0.348953	0.44939	1.93463	8.39342	2.69547	1.50212	6.81444	14.3271	3.63183	0.19567	0.578914	1.25078	1.82193	0.898565	3.61158	1.45106	2.18488	1.75099	MYB family transcription factor, putative, expressed
LOC_Os01g19370	Chr.01	10961015	10962396	-				3.10193	0.00756382	Up	3.10193	0.00756382	Up	0	0	0	0.0674155	0.132886	0.0766987	0.0658279	0	0.247256	0.139873	0.0636666	0.132461	0.520959	1.08182	1.27492	1.79795	1.08966	1.28962	retrotransposon protein, putative, unclassified, expressed
LOC_Os01g19380	Chr.01	10965000	10968073	+										0	0.129458	0.130436	0.485625	0.184084	0.339998	0.583617	0.217573	0.0913386	0.348775	0.141114	0.366993	0.469089	0.299726	0.635804	0.613087	0.362278	0.504418	pentatricopeptide, putative, expressed
LOC_Os01g19390	Chr.01	10969331	10972881	-										2.33089	2.73359	0.431388	6.65246	2.24793	4.67085	4.49138	5.60897	7.20348	1.57742	1.436	3.17441	1.83598	2.47819	3.16315	2.80751	1.55657	1.53992	glycerol-3-phosphate acyltransferase, putative, expressed
LOC_Os01g19400	Chr.01	10977180	10979974	+										2.95469	1.63448	4.14756	3.77309	2.96115	3.49771	1.70566	2.10262	2.56266	8.98812	2.30952	3.15762	3.84708	3.01334	2.97309	3.29689	5.49626	4.87468	expressed protein
LOC_Os01g19410	Chr.01	10980739	10983343	-	1.09843	6.20522e-06	Up	1.54577	8.98988e-20	Up	1.54577	8.98988e-20	Up	11.4116	12.8047	11.4223	12.8026	10.5149	10.7099	11.7964	9.7168	10.2427	40.0393	24.0627	24.6619	32.0077	30.8104	34.0622	25.9106	41.319	38.699	expressed protein
LOC_Os01g19420	Chr.01	10986092	10986991	-										0	0	0	0	0	0	0	0	0	0.119358	0	0	0	0	0	0	0	0	transposon protein, putative, unclassified, expressed
LOC_Os01g19430	Chr.01	10990775	10991617	-										0.129859	0.0532115	0	0	0	0	0	0	0	0	0	0	0	0	0.0580747	0	0.198544	0.483775	3-5 exonuclease domain-containing protein, putative, expressed
LOC_Os01g19440	Chr.01	10997593	10999294	+				7.78688	1.15784e-05	Up	7.78688	1.15784e-05	Up	0	0.0445013	0	0.0513642	0	0	0	0	0	1.49198	0	0.0504615	3.2746	0.463639	3.30265	0.316123	4.53854	6.18438	pectinesterase, putative, expressed
LOC_Os01g19450	Chr.01	10999316	11006013	-										25.7168	28.4413	22.6252	28.8352	24.036	48.6675	18.5014	18.915	16.6905	65.2776	17.5033	37.1684	33.2481	27.6754	41.7396	27.8805	39.9206	42.5023	ATP-citrate synthase subunit 1, putative, expressed
LOC_Os01g19460	Chr.01	11014249	11020364	+										0.402943	0.264177	0.119778	0.564099	0.150259	2.09878	0.104208	0.399588	0.130472	0.300505	0.0431943	0.898678	0.323989	0.412852	0.389234	0.172025	0.0985703	0.120089	retrotransposon protein, putative, unclassified, expressed
LOC_Os01g19470	Chr.01	11025443	11038870	-										3.65541	3.73345	4.93295	9.46996	8.63396	8.4401	6.90371	5.48557	6.10421	15.7533	3.47255	5.6531	8.69884	7.99682	9.19849	14.637	14.5698	13.1968	nodal modulator 1 precursor, putative, expressed
LOC_Os01g19480	Chr.01	11058878	11063978	+				2.63117	0.000848016	Up	2.63117	0.000848016	Up	1.43215	3.47282	0.469781	0.0556722	0.0548689	0.253353	0.0181204	0.0540423	0.0907493	3.11872	0.80617	1.4585	1.00383	0.502525	1.38624	0.228424	2.19964	1.58702	kelch motif family protein, putative, expressed
LOC_Os01g19490	Chr.01	11064694	11068774	-				1.41684	0.0152569	Up	1.41684	0.0152569	Up	0.138105	0.0943172	0.627196	0.783812	0.40771	0.198165	0.510235	0.211351	0.425888	1.0164	0.308427	0.320849	0.841246	0.938977	0.80291	1.139	1.17306	1.15149	pentatricopeptide, putative, expressed
LOC_Os01g19500	Chr.01	11071480	11071791	-										0	0	0	0.562773	0.184885	0	0	0.182099	0.229339	0	0	0	0	0	0.35476	0.384845	0.202141	0	expressed protein
LOC_Os01g19529	Chr.01	11078199	11083482	-										0	0	0	0.0305638	0	0	0	0	0	0	0	0	0.0295231	0	0	0	0	0.0343921	pentatricopeptide, putative, expressed
LOC_Os01g19548	Chr.01	11089051	11093987	-										0.0237568	0	0.117698	0.112359	0.0664429	0.127831	0.0877705	0	0.0549459	0.466244	0.0424444	0.132461	0.282186	0.180304	0.191238	0.461013	0.339006	0.455159	pentatricopeptide, putative, expressed
LOC_Os01g19590	Chr.01	11100019	11102620	-										0.0250278	0.0410217	0	0	0	0.026934	0	0	0	0	0	0	0	0	0	0	0	0	transposon protein, putative, CACTA, En/Spm sub-class, expressed
LOC_Os01g19610	Chr.01	11109804	11113543	-										19.6632	28.2118	18.3762	2.50482	10.899	8.48856	4.42331	4.19043	5.21236	13.7941	24.9387	20.0005	13.1015	11.5989	9.70068	5.22067	8.61412	5.12739	plant protein of unknown function domain containing protein, expressed
LOC_Os01g19620	Chr.01	11124761	11127923	+										0	0	0	0	0.0229237	0	0	0	0	0	0	0	0	0	0	0	0	0	retrotransposon protein, putative, unclassified, expressed
LOC_Os01g19630	Chr.01	11129421	11131876	+				2.26396	0.00129864	Up	2.26396	0.00129864	Up	0.382576	0.156765	0.315899	0.180942	0.203807	0.264674	0.378601	0.351288	0.252811	3.486	0.122057	0.152367	0.674152	0.933297	1.9309	0.344689	4.79082	4.65384	expressed protein
LOC_Os01g19650	Chr.01	11142122	11148181	+										0.00942419	0	0	0	0	0	0	0	0	0	0	0	0	0	0	0	0	0	retrotransposon protein, putative, Ty3-gypsy subclass, expressed
LOC_Os01g19670	Chr.01	11155313	11155780	+				2.30413	0.0415083	Up	2.30413	0.0415083	Up	0	0.766791	0.579438	1.10631	0.218069	0.251729	0.756177	0.429567	0.811508	0.803374	0.626871	0.434745	1.49609	1.44243	0.627653	0.5674	0.476844	0.995902	expressed protein
LOC_Os01g19694	Chr.01	11166948	11174452	+	3.30597	0.00859967	Up							0	0.0554136	0.307077	9.17818	2.48995	1.41895	0.218586	0.0620868	2.93226	0.995268	0.634228	1.85364	0.43247	1.60369	0.997887	0.459247	0.03446	0.0719707	Homeobox domain containing protein, expressed
LOC_Os01g19730	Chr.01	11198937	11199438	-										0	0	0	0.142631	0.42172	0	0.278544	0	0	0	0	0	0	0	0.404603	0.146305	0	0.160497	expressed protein
LOC_Os01g19740	Chr.01	11202595	11203335	-				-1.05762	0.00222403	Down	-1.05762	0.00222403	Down	317.334	299.957	338.392	811.843	843.789	535.944	824.449	1076.88	1437.39	143.375	248.901	224.466	299.87	386.689	363.841	1157.35	491.953	613.974	calvin cycle protein CP12, putative, expressed
LOC_Os01g19750	Chr.01	11208573	11209819	+										0.0877878	0.0719443	0.0724878	5.97885	1.1867	0.047237	1.05409	2.49886	1.37052	0	0	0	0.280741	0.041642	0.117779	0.425891	0.31318	0.280322	glycosyl hydrolase, putative, expressed
LOC_Os01g19760	Chr.01	11211845	11221400	+	-0.604257	0.025827	Down							2.83015	3.14431	2.56577	3.02206	2.72005	2.49622	2.26369	2.14325	1.94009	5.56868	1.629	1.99285	2.82584	2.85104	3.99276	2.95835	5.20436	4.31673	expressed protein
LOC_Os01g19770	Chr.01	11221765	11223653	-				-4.43537	0.000152783	Down	-4.43537	0.000152783	Down	0.145316	0.0396967	0.0399966	3.71132	1.58052	0.781919	2.41594	2.49073	3.08086	0.0950642	0.0432707	0	0.088517	0	0.0866494	0.0469988	0.296234	0.103116	mitochondrial import inner membrane translocase subunit Tim17, putative, expressed
LOC_Os01g19800	Chr.01	11231972	11234811	-				-2.1526	0.000644752	Down	-2.1526	0.000644752	Down	6.99899	5.98097	5.13705	76.1632	45.7859	22.5962	34.4222	35.0991	20.0615	16.1427	6.03851	8.1162	3.7714	7.15068	14.1253	8.41613	17.4994	13.1802	zinc finger, C3HC4 type, putative, expressed
LOC_Os01g19820	Chr.01	11245197	11246756	+										2.38202	1.0799	0.544028	16.731	6.61476	9.87197	20.9713	16.1481	8.08803	5.3214	1.13185	3.24972	9.2615	7.54873	16.5003	3.58975	6.35395	6.74309	universal stress protein domain containing protein, putative, expressed
LOC_Os01g19830	Chr.01	11246926	11247221	-										0	0	0	0	0	0	0	0	0	0	0.271644	0	0	0	0	0	0	0	hypothetical protein
LOC_Os01g19840	Chr.01	11249654	11251232	-										30.0997	30.2848	39.4544	77.0519	52.8803	71.3055	56.1527	41.5939	53.8777	119.12	26.2671	44.9571	60.9948	46.9327	50.6451	103.326	109.658	93.2588	60S ribosomal protein L29-2, putative, expressed
LOC_Os01g19850	Chr.01	11254144	11261684	-				1.44172	0.0326631	Up	1.44172	0.0326631	Up	0.48074	0.581587	0.226831	0.346467	0.170734	0.172452	0.232586	0.231222	0.23826	0.539135	0.409	0.319104	0.355586	0.586384	0.511888	0.288755	0.513341	0.511696	amino acid permease family protein, putative, expressed
LOC_Os01g19860	Chr.01	11264170	11266136	-										0.155942	0	0.128764	0	0.145379	0	0.144034	0	0	0	0.139305	0	0.142485	0.147942	0	0.302613	0.158948	0.331967	expressed protein
LOC_Os01g19870	Chr.01	11272155	11278214	+										3.02379	4.63413	3.30084	3.3935	3.72677	4.22848	2.90333	2.03923	2.41021	8.38191	2.36544	3.20686	4.19889	2.94969	4.14086	2.735	5.11938	5.07323	hydrolase, acting on carbon-nitrogen, putative, expressed
LOC_Os01g19880	Chr.01	11283364	11284127	+	-1.91949	0.0492882	Down							0.573149	0.939419	2.24798	3.79504	1.80335	2.00461	1.919	2.36824	1.49131	0.492119	0.256	0.399465	1.24376	1.22342	1.2816	3.05861	0.730246	0.533798	expressed protein
LOC_Os01g19894	Chr.01	11292665	11305805	-										0	0	0	0	0	0	0	0	0.0107704	0	0	0	0	0	0	0	0	0	transposon protein, putative, unclassified, expressed
LOC_Os01g19910	Chr.01	11307284	11307814	+										0.412322	0.422385	0.340461	0.97505	1.24928	0.998383	2.1898	2.65021	1.78807	0.606907	0.0920827	0.670539	0.847662	1.1735	1.38296	0.700114	1.47094	1.2069	expressed protein
LOC_Os01g19930	Chr.01	11312980	11314011	-										0	0	0	0	0	0.0570781	0	0	0	0	0	0	0	0	0	0	0	0	retrotransposon protein, putative, unclassified
LOC_Os01g19940	Chr.01	11316601	11320197	+				-1.27575	3.06645e-09	Down	-1.27575	3.06645e-09	Down	18.7948	13.1059	32.7173	70.4371	43.8555	58.1949	73.9049	80.1323	88.2735	11.7561	12.4694	23.2877	18.9303	20.8023	25.7073	75.6639	43.8036	31.7039	expressed protein
LOC_Os01g19970	Chr.01	11350507	11356863	+	-1.41781	0.00208467	Down							21.8605	35.0696	13.9038	10.2991	11.6062	14.306	15.6306	10.4626	12.396	9.06922	8.63313	8.11804	16.5036	12.2913	11.4371	20.1051	18.2385	12.8918	MYB family transcription factor, putative, expressed
LOC_Os01g19980	Chr.01	11358152	11359942	+										0.142541	0	0.117698	0	0	0	0	0	0	0	0	0	0	0	0	0	0	0	hypothetical protein
LOC_Os01g19990	Chr.01	11364355	11365344	-										0.118991	0.341305	0.540389	0.112555	0.110931	0.256107	0	0	0	4.61217	0.265739	0.497594	0	0.112886	0.0532141	0	1.87991	0.126653	expressed protein
LOC_Os01g20000	Chr.01	11367016	11367264	-										0	0.360299	0	0	0	0	0	0	0	0.215708	0	0	0	0	0	0	0.224059	0	expressed protein
LOC_Os01g20030	Chr.01	11378988	11379725	+										0.0741676	0	0.0612414	6.31404	1.31373	2.39449	6.23385	7.76363	4.63153	0	0.132509	0.275692	0.067767	0	1.45942	2.15889	4.30904	2.28936	expressed protein
LOC_Os01g20080	Chr.01	11398914	11401032	-										0.0665885	0.136427	0.0274916	0.0944802	0.062078	0.03583	0	0	0	0	0	0	0	0	0	0	0	0	transposon protein, putative, CACTA, En/Spm sub-class
LOC_Os01g20090	Chr.01	11404258	11407590	-										0.0182635	0	0.0150805	0	0	0	0	0	0	0	0	0	0	0	0	0	0	0	transposon protein, putative, CACTA, En/Spm sub-class, expressed
LOC_Os01g20100	Chr.01	11409812	11410165	+										0	0	0.638364	0	0	0	0	0	0	0	0	0.718435	0	0	0	0	0	0	expressed protein
LOC_Os01g20110	Chr.01	11412131	11421047	+										4.44539	14.6716	1.27348	3.74726	2.22719	4.13308	4.44109	6.10886	5.70028	16.7069	1.91802	3.11936	3.73018	1.66398	7.4923	3.40365	6.07226	4.79601	expressed protein
LOC_Os01g20120	Chr.01	11426336	11430996	-										5.73476	5.60716	8.41567	3.94759	3.89063	5.01055	4.27417	4.79653	4.53064	7.29894	5.75694	7.51897	4.0985	5.33281	3.93585	3.30552	3.93545	4.10965	expressed protein
LOC_Os01g20130	Chr.01	11440244	11443534	+										0	0	0	0	0	0	0	0	0	0	0	0	0	0	0	0	0.0174948	0	transposon protein, putative, CACTA, En/Spm sub-class, expressed
LOC_Os01g20160	Chr.01	11458955	11463442	-	2.50023	1.08076e-09	Up							0.733519	0.601137	0.584793	9.977	4.05584	5.30794	1.44846	0.812881	0.99451	3.59895	2.53066	4.60701	3.74397	8.49462	13.1894	5.64464	0.541408	2.01919	OsHKT1;5 - Na+ transporter, expressed
LOC_Os01g20200	Chr.01	11486264	11489593	-										0.0328743	0	0.0135724	0.0932885	0	0	0.0303639	0.0452786	0.11405	0	0	0	0	0	0	0	0	0	transposon protein, putative, CACTA, En/Spm sub-class, expressed
LOC_Os01g20204	Chr.01	11501218	11502840	-										0	0	0.096573	0.553153	1.41745	0	0.648151	2.14783	0.541005	0.114768	0	0.108686	0.213727	0.110956	0.418435	3.74484	0.357633	0.373463	expressed protein
LOC_Os01g20206	Chr.01	11505077	11506103	-										3.9486	2.67805	13.2103	58.086	33.5745	34.6541	44.3307	37.5069	42.5921	5.67843	2.79753	11.8939	31.6619	17.0509	39.4578	303.459	92.6377	70.2167	methyltransferase, putative, expressed
LOC_Os01g20710	Chr.01	11523256	11524033	-										0.0732741	0	0.121007	0.138622	0.204932	0	0.0676785	0.0672815	0.0847358	0.287611	0.130913	0	0.0669506	0	0.262152	0.142192	0.298746	0.0779924	expressed protein
LOC_Os01g20720	Chr.01	11526651	11529893	+										0	0.013832	0.195111	0.0638608	0.0472046	0.127145	0.0467676	0.0464933	0	0.29812	0.196006	0.298008	0.0308431	0.0960732	0.150962	0.131011	0.0172034	0.125755	CC-NBS-LRR, putative, expressed
LOC_Os01g20730	Chr.01	11544302	11545431	-										11.7222	0.714541	0.279976	2.74912	1.58052	13.7096	7.561	12.0089	5.65758	6.55943	0.0432707	1.93558	0.486843	1.01098	12.5208	2.81993	4.641	7.99146	expressed protein
LOC_Os01g20740	Chr.01	11549976	11552644	-										0	0	0	0	0.0221765	0	0	0	0	0	0	0	0	0	0	0.0230807	0	0.0253196	retrotransposon protein, putative, unclassified, expressed
LOC_Os01g20760	Chr.01	11562530	11568879	+										0	0	0	0	0.0131245	0	0	0	0	0	0	0	0.0128632	0	0	0	0	0	transposon protein, putative, unclassified, expressed
LOC_Os01g20770	Chr.01	11581013	11581850	-										0	0	0	0	0	0	0	0	0	0	0	0	0	0	0.0722079	0	0	0	expressed protein
LOC_Os01g20780	Chr.01	11585607	11586525	+										0.655161	0.439299	1.18031	0.225354	0.444206	0.256385	1.32028	2.40632	3.09945	11.5137	0.159617	0.885575	0.16326	0.339027	7.83098	1.04021	29.5649	29.0984	anther-specific protein SF18 precursor, putative, expressed
LOC_Os01g20800	Chr.01	11591226	11591477	-										0.217205	0.71202	1.0761	1.23274	1.21496	0.233748	1.00309	1.59553	2.51181	0.21314	0	0.201846	0.396921	0.412124	0	0.210749	0.442784	0	expressed protein
LOC_Os01g20830	Chr.01	11610848	11612708	+	1.76804	0.00242242	Up	1.83683	0.00108682	Up	1.83683	0.00108682	Up	11.2066	4.87258	19.3103	3.06765	4.06478	1.9777	1.16488	1.38966	3.00028	20.2964	34.4428	44.235	7.5726	16.5457	10.0557	3.67111	2.24045	2.91493	heavy metal-associated domain containing protein, expressed
LOC_Os01g20840	Chr.01	11618335	11622535	+										7.7274	7.34917	5.96707	9.36239	9.47189	9.52226	11.3888	11.1687	11.1426	11.2805	7.73387	7.24746	14.339	12.7387	10.8153	15.6665	15.0234	14.3429	lipase class 3 family protein, putative, expressed
LOC_Os01g20850	Chr.01	11624254	11624645	-										2.91147	2.38603	2.72459	0.3672	0.361902	0	0	0	0	1.90466	1.21373	1.08224	0.354696	0.736562	1.21524	0.376657	0	0	expressed protein
LOC_Os01g20860	Chr.01	11625658	11637076	-	-0.688377	0.02564	Down							5.18665	6.813	4.87499	12.1435	11.0081	11.1238	14.2528	11.6697	12.8254	5.50469	3.35174	3.31581	10.1503	7.1889	7.66597	15.6685	12.7291	11.0608	phospholipase D. Active site motif family protein, expressed
LOC_Os01g20880	Chr.01	11655138	11659895	+				0.889308	0.0399774	Up	0.889308	0.0399774	Up	0.608585	0.846364	0.456834	0.540778	0.601747	0.416778	0.698379	0.372542	0.469187	1.15819	0.691924	0.754066	1.07843	0.874791	1.03918	1.07363	1.01506	1.25629	OsWAK3 - OsWAK receptor-like cytoplasmic kinase OsWAK-RLCK, expressed
LOC_Os01g20890	Chr.01	11662723	11666347	+				0.972758	0.00409309	Up	0.972758	0.00409309	Up	4.4547	8.33117	4.03672	3.58709	2.3001	4.72023	2.57421	2.43325	2.43046	9.90834	5.16305	4.90395	7.22211	6.06833	7.78489	3.9898	9.57012	7.63511	expressed protein
LOC_Os01g20894	Chr.01	11667260	11667716	-	7.53265	8.76091e-19	Up	9.23348	4.83979e-09	Up	9.23348	4.83979e-09	Up	0	0.196312	0.197795	0	0	0	0.663752	0.109977	0.415521	12.5757	25.6784	23.1509	15.4304	18.294	6.96324	4.0674	9.27812	9.05138	expressed protein
LOC_Os01g20900	Chr.01	11677483	11685307	+										1.58415	1.67691	1.82583	3.41838	2.04605	2.37962	2.9416	3.07586	3.1105	2.97946	1.01713	1.57947	2.48779	1.94122	2.24343	4.24293	3.27983	4.2154	OsWAK4 - OsWAK receptor-like cytoplasmic kinase OsWAK-RLCK, expressed
LOC_Os01g20910	Chr.01	11686442	11687386	+										0.579214	1.47151	1.33915	1.4245	1.29595	1.80765	1.87244	2.23375	1.67454	1.98931	1.44877	0.807384	2.48737	1.59355	2.64212	1.91079	1.77114	1.91118	zinc finger, C3HC4 type domain containing protein, expressed
LOC_Os01g20920	Chr.01	11687988	11688350	+										0	0.123574	0	0	0	0	0.278544	0	0	0.147965	0	0.140125	0	0.143051	0.134868	0.29261	0.307387	0.160497	expressed protein
LOC_Os01g20930	Chr.01	11688901	11690975	+				-0.610099	0.0138905	Down	-0.610099	0.0138905	Down	7.38329	9.59981	5.04133	17.527	10.3248	11.5364	23.0157	20.6643	19.7856	3.76188	4.56616	4.68408	8.04345	6.60039	7.68325	11.9856	10.7095	11.5614	RING-H2 finger protein, putative, expressed
LOC_Os01g20940	Chr.01	11693809	11700025	+										1.7042	1.16809	1.98285	6.91703	3.14864	3.75135	5.12284	5.46266	4.90902	5.35137	0.927265	1.25255	3.6097	3.58628	3.27026	3.69791	5.76384	5.26041	PHS1, putative, expressed
LOC_Os01g20950	Chr.01	11703247	11704653	-	-4.12907	0.00301849	Down							0.505732	1.14773	0.353346	0.0735965	0.0725346	0.586115	0.503043	0.428651	0.179951	0.305395	0.0695038	0	0.248816	0.0369066	0.139181	0	0.396523	0.372667	sulfotransferase domain containing protein, expressed
LOC_Os01g20970	Chr.01	11713728	11714442	+										0	0.986708	0.152948	0	0	0.299008	0	0.0850411	0	0	0	0	0	0	0	0	0	0	invertase/pectin methylesterase inhibitor family protein, putative, expressed
LOC_Os01g20980	Chr.01	11715165	11717784	-	1.62446	0.0110689	Up							0.949752	0.757863	2.68288	19.7644	2.56306	7.3698	6.04823	4.95708	3.49727	4.92967	3.75092	5.13297	2.46635	9.74532	6.41582	7.15391	1.19734	4.73531	pectinesterase, putative, expressed
LOC_Os01g21020	Chr.01	11737865	11738367	+										0	0	0	0	0	0	0	0	0	0	0	0	0	0	0	0	0.135744	0	expressed protein
LOC_Os01g21034	Chr.01	11741377	11750709	+	-1.45182	0.000799479	Down							54.6941	26.6894	25.7577	0.334414	2.67549	33.0555	0.595452	7.46633	0.240493	72.1388	11.4995	13.7212	0.418034	1.89402	49.2731	5.32701	58.504	89.117	pectinesterase, putative, expressed
LOC_Os01g21050	Chr.01	11752736	11753404	-										0	0.201154	0	0.154784	0	0	0	0.225378	0	0	0	0	0	0	0	0	0.0833943	0	pentatricopeptide, putative, expressed
LOC_Os01g21070	Chr.01	11756851	11759649	+										1.24932	0.426603	2.57895	0.073859	0	0.364127	0	0.0477977	0	5.59333	0.232506	0.991666	0.0713439	0.0246921	0.419032	0.0757613	5.12012	3.82307	endoglucanase, putative, expressed
LOC_Os01g21100	Chr.01	11774396	11775010	+										0	0	0.0734897	0.168374	0	0	0.0822046	0.0817224	0	0.174671	0	0	0.162641	0	0	0.0863556	0.0907167	0.284197	expressed protein
LOC_Os01g21120	Chr.01	11783910	11785001	+										2.6555	0.799437	1.20821	1.2303	0.252614	0.758178	3.30365	3.43356	2.94553	2.76533	1.11347	3.2735	0.396135	0.822615	3.29611	1.8404	3.64573	1.84587	AP2 domain containing protein, expressed
LOC_Os01g21130	Chr.01	11792473	11793167	+	-5.1045	0.0108657	Down	-6.20801	0.000756147	Down	-6.20801	0.000756147	Down	0.236269	0.4518	0.715335	1.26644	0.807639	1.10181	0.872906	1.374	2.27689	0	0	0	0	0	0	0.0764153	0	0	expressed protein
LOC_Os01g21135	Chr.01	11793594	11795362	-										0.0309416	0	0	0	0	0	0	0.0284111	0.0357816	0	0	0	0	0	0	0	0	0	retrotransposon protein, putative, unclassified, expressed
LOC_Os01g21144	Chr.01	11800239	11803815	-				-1.32229	0.00207388	Down	-1.32229	0.00207388	Down	0.636231	0.342173	0.246256	9.92999	4.35583	5.62728	13.0016	17.4529	13.9333	0.604813	0.266414	0.388002	1.67131	1.35808	3.25431	5.53657	5.75539	4.78272	expressed protein
LOC_Os01g21160	Chr.01	11804111	11809061	-										5.43274	3.53562	3.07856	43.4622	17.5445	22.1632	48.8012	51.7591	46.9138	6.65511	4.31388	5.72502	14.2915	12.5819	15.1651	37.8462	24.9005	29.0262	2-oxo acid dehydrogenases acyltransferase domain containing protein, expressed
LOC_Os01g21170	Chr.01	11810685	11811951	+	1.92291	0.00331362	Up	1.33197	0.00115009	Up	1.33197	0.00115009	Up	0.259206	0.849704	0.499405	2.20668	0.805495	1.0693	3.43157	2.93543	3.34723	2.2468	1.85241	2.0876	2.68415	2.29514	2.3184	4.02402	2.90623	3.35675	expressed protein
LOC_Os01g21180	Chr.01	11812178	11815791	-										20.5054	18.149	22.9367	22.5514	23.7553	24.1267	21.2122	17.5732	20.6777	36.6482	19.1969	21.6469	26.38	26.3529	26.6549	38.0939	39.6276	35.6779	translation machinery-associated protein 20, putative, expressed
LOC_Os01g21190	Chr.01	11817810	11823814	-										0.0156881	0	0	0.0148395	0	0.0168829	0	0	0.0544262	0	0	0	0	0	0	0	0	0	transposon protein, putative, unclassified, expressed
LOC_Os01g21240	Chr.01	11855552	11858974	+	-4.57859	3.63553e-07	Down	-3.96597	3.10961e-11	Down	-3.96597	3.10961e-11	Down	0.960276	0.735646	1.1549	0.868843	1.71261	1.32547	1.6582	1.43762	1.35189	0.0614546	0.055945	0.0193994	0.114444	0.0990229	0.093358	0.04051	0.191502	0.0888792	MLA6 protein, putative, expressed
LOC_Os01g21250	Chr.01	11863920	11864332	-										7208.42	2949.76	9247.9	3423.77	3866.56	3704.3	3586.77	3281.29	3562.85	2847.27	4919.07	4716.39	2749.07	2757.69	2744.54	6088.85	2908.05	2565.73	late embryogenesis abundant protein, putative, expressed
LOC_Os01g21290	Chr.01	11886855	11890058	+										0	0	0	0	0	0	0.0214129	0	0	0.0227494	0	0	0	0	0	0	0	0	retrotransposon protein, putative, unclassified
LOC_Os01g21300	Chr.01	11897558	11902407	+										0.677952	0.0877261	0	0.270014	0.166324	1.26718	0.197741	0.294872	0	3.92155	0.0956244	0.497378	0.68465	0.372362	4.14889	0.553937	3.74606	4.4056	esterase/lipase/thioesterase family protein, putative, expressed
LOC_Os01g21310	Chr.01	11905412	11906678	+										5.01562	0.417	0.600214	0.687585	1.49086	9.38718	0.738531	2.60307	0.336242	21.6842	0.714283	3.3775	3.71936	1.99987	27.0466	3.03277	25.5615	22.1281	expressed protein
LOC_Os01g21320	Chr.01	11906864	11910916	-				-0.770222	0.000444358	Down	-0.770222	0.000444358	Down	18.9169	20.9005	13.3105	97.8607	63.9534	70.6208	98.5561	102.286	106.597	31.9021	15.9583	22.4142	43.3346	31.984	48.392	74.9066	64.0061	61.3013	NAD dependent epimerase/dehydratase family domain containing protein, expressed
LOC_Os01g21380	Chr.01	11944393	11945637	-				-1.42753	0.00895398	Down	-1.42753	0.00895398	Down	0.263787	0.14412	0.217813	6.69542	1.43453	3.12265	1.17761	1.04959	0.762622	0.647124	0.157095	1.14396	0.642725	0.917596	1.02239	0.597206	0.0896237	0.374363	FAD dependent oxidoreductase domain containing protein, expressed
LOC_Os01g21390	Chr.01	11946745	11947056	+										0	0	0	0	0.163552	0	0	0	0	0	0	0	0	0	0	0	0	0	hypothetical protein
LOC_Os01g21410	Chr.01	11953342	11955449	-				-0.632438	0.0137639	Down	-0.632438	0.0137639	Down	13.7473	14.3011	15.7495	29.4624	29.7467	23.6928	31.533	36.3786	39.9497	14.2865	10.2414	10.9367	17.8913	17.3734	19.1018	38.441	35.2635	27.3753	expressed protein
LOC_Os01g21420	Chr.01	11957243	11964812	+				-0.863753	0.00266511	Down	-0.863753	0.00266511	Down	76.7013	66.1669	78.8563	91.271	140.503	129.735	124.324	117.889	131.172	39.3028	64.5228	53.9178	75.3255	90.3758	65.2759	129.22	97.0187	83.4517	pre-mRNA-splicing factor SF2, putative, expressed
LOC_Os01g21440	Chr.01	11970728	11972568	+										35.1172	32.4773	37.0965	56.6619	53.5277	51.1632	39.2004	35.9081	41.1397	80.984	31.8379	42.6004	52.6411	46.2819	51.5305	53.5528	74.721	74.1305	expressed protein
LOC_Os01g21450	Chr.01	11974129	11981959	+										20.5995	20.5881	21.4087	23.0454	24.5466	22.1184	27.0518	27.7607	32.6339	18.0254	19.3564	21.1579	23.8739	24.0683	23.6334	29.7553	25.0222	27.0365	expressed protein
LOC_Os01g21490	Chr.01	11999382	12002924	-										0	0.133504	0.10761	0.123274	0.182243	0.140249	0.0902782	0.149581	0.150709	0	0	0	0.0893073	0.123637	0.0582821	0	0	0	transposon protein, putative, CACTA, En/Spm sub-class
LOC_Os01g21510	Chr.01	12022563	12027290	-										0.0321786	0	0	0	0.0149994	0	0	0	0	0	0	0	0	0	0	0	0	0	transposon protein, putative, CACTA, En/Spm sub-class, expressed
LOC_Os01g21520	Chr.01	12031970	12032254	+	-6.06467	8.58749e-06	Down	-6.66083	0.000108334	Down	-6.66083	0.000108334	Down	7.49015	41.2372	4.12316	1.09	1.43237	11.5742	0.886944	6.17219	1.11048	0	0	0.535423	0.175481	0	0	0	0.195757	0	esterase/lipase/thioesterase family protein, putative, expressed
LOC_Os01g21530	Chr.01	12034969	12040208	+										0.0183185	0	0	0	0.0512331	0.0197137	0.0507588	0.0168204	0.0423679	0	0	0	0	0	0	0	0	0	retrotransposon protein, putative, unclassified, expressed
LOC_Os01g21560	Chr.01	12067684	12069113	+										6.12428	18.0056	3.3502	1.62929	2.64062	7.24979	3.88891	5.02593	2.92143	17.9538	5.3341	13.5522	5.77062	3.26817	5.88853	2.37689	7.13966	6.43715	esterase/lipase/thioesterase family protein, putative, expressed
LOC_Os01g21580	Chr.01	12074499	12075208	+										0	0	0.0636566	0	0	0	0	0	0	0	0	0	0	0	0	0	0	0	esterase/lipase/thioesterase family protein, putative, expressed
LOC_Os01g21590	Chr.01	12091633	12093276	+										1.7313	8.10378	0.577323	9.51101	3.47637	8.02593	9.50228	9.29369	4.08123	7.84106	0.386647	5.0432	4.68483	6.41198	41.2144	4.61955	5.39582	4.57152	homeodomain, putative, expressed
LOC_Os01g21610	Chr.01	12108869	12110717	+										4.30734	3.89629	5.77115	4.22811	3.7504	3.1923	3.94088	3.76851	4.37022	4.22672	4.02929	3.02095	3.30444	3.2768	3.59817	3.78503	4.10044	2.98438	uncharacterized aarF domain-containing protein kinase 4, putative, expressed
LOC_Os01g21620	Chr.01	12112984	12113844	+	6.7111	9.65518e-05	Up	7.32468	3.07996e-05	Up	7.32468	3.07996e-05	Up	0	0	0	0	0	0	0	0	0	0.659612	0.943606	2.32017	1.84255	1.18431	6.09814	3.07471	3.32787	5.41718	expressed protein
LOC_Os01g21630	Chr.01	12117107	12123195	+										7.27471	16.256	1.08162	2.9649	1.72274	8.98672	9.70067	12.4145	7.30357	3.62666	3.25973	8.84707	3.80434	1.35367	12.0719	5.03851	10.1091	12.3741	pectinacetylesterase domain containing protein, expressed
LOC_Os01g21640	Chr.01	12126422	12127233	+										0	0.0743902	0.674569	0	0	0	0	0	0	0	0	0.337414	0	0	0	0	0	0	expressed protein
LOC_Os01g21650	Chr.01	12129594	12133198	-										0.101992	0.0557233	0.898309	0	0	0.0365867	0	0.031217	0	0	0	0.0947799	0	0	0	0	0	0	plant protein of unknown function domain containing protein, expressed
LOC_Os01g21710	Chr.01	12184857	12186827	+										0	0	0.0280547	0	0	0	0	0	0.0392909	0	0	0	0	0	0	0	0	0.0723281	plant protein of unknown function domain containing protein, expressed
LOC_Os01g21780	Chr.01	12220348	12224299	+										0	0	0	0	0	0	0	0	0	0	0	0	0	0.0472929	0	0	0	0	expressed protein
LOC_Os01g21820	Chr.01	12235262	12248213	-										42.4922	44.7418	40.3094	18.068	26.3898	24.2964	20.4768	23.807	25.0945	29.4521	43.2455	36.3011	30.7712	31.415	28.2035	27.5418	19.8842	20.1645	preprotein translocase subunit secA, chloroplast precursor, putative, expressed
LOC_Os01g21850	Chr.01	12258138	12263046	-										6.62607	6.18943	6.33991	6.05974	5.51853	7.45178	4.5828	4.7866	4.39416	12.5881	4.64273	6.81413	7.54629	6.24144	6.58658	7.75454	8.86635	8.54016	protein transport protein-related, putative, expressed
LOC_Os01g21860	Chr.01	12264911	12269085	+										2.62275	3.03721	3.15431	7.71234	6.32536	5.76774	8.10999	6.38712	7.31879	9.56732	2.80133	4.66264	8.23115	8.70869	7.54753	8.35355	10.054	8.61767	AGAP010768-PA, putative, expressed
LOC_Os01g21870	Chr.01	12270037	12270402	-										0	0.122561	0.123487	0	0	0	0	0	0	0	0.534382	0	0	0.283757	0	0.145106	0	0	expressed protein
LOC_Os01g21880	Chr.01	12280146	12280526	-										0.143663	0	0	0.135893	0	0.154605	0	0.263828	0	0.140975	0.513343	0	0.787592	0	0.642479	0	0.292865	0.305828	expressed protein
LOC_Os01g21920	Chr.01	12297230	12298189	-										0	0.0467263	0	0	0	0	0	0	0	0	0	0	0	0	0	0	0	0	expressed protein
LOC_Os01g21940	Chr.01	12303170	12309435	-										2.04339	2.03186	2.04721	4.5358	4.24176	3.69436	4.05151	3.25222	3.49728	4.8391	1.55766	1.79763	5.10327	3.46356	3.80153	6.08014	5.05422	4.46595	WD domain, G-beta repeat domain containing protein, expressed
LOC_Os01g21950	Chr.01	12316775	12317261	+										0	0	0	0	0	0	0.255332	0	0.319685	0	0	0	0	0	0	0	0	0	expressed protein
LOC_Os01g21960	Chr.01	12326486	12331776	+										11.1626	12.285	4.39092	6.91636	6.34646	14.1341	5.75845	7.00852	4.4531	25.7985	5.11892	8.34973	10.9113	7.00196	16.6265	6.20491	17.9895	17.6147	serine/threonine-protein kinase, putative, expressed
LOC_Os01g21970	Chr.01	12332795	12337227	-										0.634705	0.421079	0.399303	0.972035	0.563535	1.36609	1.2283	1.13784	0.349518	2.01677	0.431991	0.954951	0.441852	1.34765	3.8387	0.73314	1.57114	2.3806	protein kinase, putative, expressed
LOC_Os01g21990	Chr.01	12344460	12351233	+				1.12316	0.0100386	Up	1.12316	0.0100386	Up	1.04507	3.46868	0.345173	0.840265	0.803784	1.63077	2.12359	2.54295	2.8703	1.84592	1.37702	1.77239	3.0795	1.90856	3.15474	2.50967	1.94402	2.03007	CRS2-associated factor 2, chloroplast precursor, putative, expressed
LOC_Os01g22000	Chr.01	12351454	12353063	-	8.01204	3.37267e-08	Up	5.62194	9.80153e-10	Up	5.62194	9.80153e-10	Up	0	0	0	0.128634	0.0316945	0.10976	0.0314011	0.0936509	0.117946	3.60299	0.850364	1.99038	2.42295	2.41899	5.80793	5.07996	4.43554	3.32916	expressed protein
LOC_Os01g22010	Chr.01	12363709	12366314	-	-0.774893	0.00121527	Down							760.005	1033.99	858.273	837.264	561.961	740.111	623.329	597.17	627.372	742.618	434.618	568.293	940.939	756.588	903.569	710.241	662.971	738.504	S-adenosylmethionine synthetase, putative, expressed
LOC_Os01g22039	Chr.01	12375596	12378440	+										0	0	0.0550837	0	0	0	0.123232	0	0	0	0	0.123986	0	0	0	0.0323636	0	0	expressed protein
LOC_Os01g22050	Chr.01	12381728	12389166	-				4.83689	0.0171985	Up	4.83689	0.0171985	Up	0	0	0	0	0	0	0	0	0	0.0315485	0.01436	0.0298768	0.146878	0.0457512	0.0718898	0.0467918	0	0.119772	retrotransposon protein, putative, unclassified, expressed
LOC_Os01g22070	Chr.01	12394022	12397207	+	-0.718932	0.0402931	Down							2.12586	1.75911	1.92578	2.94798	2.57834	2.55431	3.22169	3.67659	4.4633	2.51139	0.903432	1.40014	2.77216	2.48673	2.23371	3.06396	2.35617	2.48243	transposon protein, putative, Mutator sub-class, expressed
LOC_Os01g22080	Chr.01	12398142	12401628	+										0.337875	0.166138	0.167393	0.19176	0.314988	0.218165	0.561731	0.868679	0.703307	0.13262	0.0603654	0	0.55569	0.192324	0.241763	0.327831	0.757653	0.503484	expressed protein
LOC_Os01g22090	Chr.01	12403525	12408003	-	4.97903	7.18373e-08	Up	4.16833	1.95652e-11	Up	4.16833	1.95652e-11	Up	0.0197459	0.0161823	0.0489136	0.0560337	0.128859	0.0424997	0.0547141	0.0181311	0.0228346	2.67394	0.635012	1.15603	1.85831	1.55483	1.57185	2.16496	2.69696	2.35395	expressed protein
LOC_Os01g22100	Chr.01	12408324	12410734	+	7.82464	6.09749e-08	Up	7.49047	1.84867e-06	Up	7.49047	1.84867e-06	Up	0	0	0	0	0	0	0	0	0	1.67741	0.903749	1.62094	0.796878	1.29074	1.52893	0.473882	0.355582	0.482718	retrotransposon protein, putative, unclassified, expressed
LOC_Os01g22140	Chr.01	12439025	12442585	-										0	0	0	0	0	0	0	0	0	0.0545016	0.0248077	0	0	0	0	0	0	0	transposon protein, putative, CACTA, En/Spm sub-class, expressed
LOC_Os01g22170	Chr.01	12457027	12463693	+										0	0	0	0	0	0	0	0.0091949	0	0.0294793	0.0178909	0.00930574	0	0	0.00895663	0.00971619	0.0102069	0	retrotransposon protein, putative, Ty3-gypsy subclass, expressed
LOC_Os01g22190	Chr.01	12474253	12482475	+										0	0	0	0	0	0	0	0	0	0	0	0.0133085	0	0.027173	0.0128092	0.0138955	0	0	transposon protein, putative, CACTA, En/Spm sub-class, expressed
LOC_Os01g22200	Chr.01	12483081	12485539	+										0	0	0	0	0	0	0	0	0	0	0.0366262	0.0762025	0	0.0388971	0	0	0	0.0872813	transposon protein, putative, CACTA, En/Spm sub-class
LOC_Os01g22209	Chr.01	12487562	12490406	-										0	0	0	0	0	0	0	0	0	0	0	0.0309965	0	0	0	0	0	0.0355029	expressed protein
LOC_Os01g22220	Chr.01	12491993	12494656	-	3.40841	0.00599076	Up	4.31197	0.0096597	Up	4.31197	0.0096597	Up	0.209715	0.171867	0.346331	0.396744	0.19551	0	0.1937	0	0.24252	4.73318	1.49873	3.70283	1.91617	1.98956	2.62604	1.83133	2.13758	2.45541	expressed protein
LOC_Os01g22230	Chr.01	12499923	12504215	+										4.1992	6.13458	3.25629	3.62668	2.24674	4.55833	1.9224	2.31347	0.633399	19.9223	4.66452	6.44722	2.40218	2.04385	5.42151	2.16119	12.6543	11.0768	peroxidase precursor, putative, expressed
LOC_Os01g22249	Chr.01	12509592	12519255	+	-3.35422	4.19123e-05	Down	-1.96181	0.0235421	Down	-1.96181	0.0235421	Down	1.92538	1.03046	3.3743	2.08141	1.90485	0.718864	2.97601	5.66454	8.17916	0.501254	0.245708	0.146059	0.610341	0.260943	0.21087	1.14376	0.400508	0.46006	peroxidase precursor, putative, expressed
LOC_Os01g22270	Chr.01	12521032	12526795	+										0	0	0	0	0	0	0.0133534	0	0	0	0	0	0	0	0	0	0	0	retrotransposon protein, putative, unclassified, expressed
LOC_Os01g22336	Chr.01	12551333	12557013	+										0.62859	0.515145	2.63511	14.1787	6.22074	11.552	21.3478	18.6918	17.0546	2.5622	0.518331	2.11189	1.72303	3.89916	7.0927	4.12859	6.01279	4.22027	peroxidase precursor, putative, expressed
LOC_Os01g22352	Chr.01	12564283	12570032	+	-2.12959	0.00132687	Down	-3.08593	2.44225e-19	Down	-3.08593	2.44225e-19	Down	23.5841	44.7369	7.91691	323.89	95.2411	130.578	312.36	250.689	297.499	10.3097	4.52862	6.72513	12.117	9.58395	19.9771	13.8653	16.55	18.5729	peroxidase precursor, putative, expressed
LOC_Os01g22370	Chr.01	12578189	12582301	+	2.66528	7.98601e-09	Up	1.69151	0.00328946	Up	1.69151	0.00328946	Up	15.1171	18.889	8.55939	33.5016	20.8286	64.8204	63.4305	56.8572	36.4166	119.829	53.4558	126.397	136.869	72.4155	215.46	46.1748	210.036	189.743	peroxidase precursor, putative, expressed
LOC_Os01g22380	Chr.01	12582735	12583462	-				4.91432	0.0387019	Up	4.91432	0.0387019	Up	0.0751864	0	0	0	0	0	0.208334	0.0690375	0.173895	0.147558	0	0	1.03047	0.0713291	0.201746	0.364757	1.0729	0.160056	expressed protein
LOC_Os01g22390	Chr.01	12584652	12594761	-										0.805515	0.877502	0.632681	1.70973	1.41948	1.54344	2.04147	2.02949	2.09023	1.47484	0.473866	0.611624	1.66049	1.22084	1.52881	1.55361	2.15273	2.14346	WD domain containing protein, putative, expressed
LOC_Os01g22410	Chr.01	12599768	12603004	+										0	0	0	0	0	0	0.0160801	0	0.0201328	0	0	0	0	0	0	0	0	0	transposon protein, putative, unclassified, expressed
LOC_Os01g22420	Chr.01	12603635	12609793	-										0	0	0	0	0.00838313	0	0.00830554	0	0	0	0	0	0	0	0	0	0	0	transposon protein, putative, unclassified, expressed
LOC_Os01g22430	Chr.01	12615648	12617245	-				1.02688	0.00103858	Up	1.02688	0.00103858	Up	1.31461	2.54648	2.10521	3.31602	2.00547	2.65799	3.67946	2.85315	2.62588	4.61276	2.41989	3.14668	5.49623	4.72413	4.45387	8.73549	8.40516	9.62524	OsFBDUF3 - F-box and DUF domain containing protein, expressed
LOC_Os01g22480	Chr.01	12636380	12640675	-										1.38483	2.94616	1.66324	1.90535	2.84286	2.83007	2.89407	2.56884	3.34848	2.40211	1.52448	1.55988	2.62011	2.91952	2.92766	5.46966	2.80879	4.00512	OsFBDUF4 - F-box and DUF domain containing protein, expressed
LOC_Os01g22490	Chr.01	12645515	12646409	-										37.4894	38.7928	52.5184	111.591	71.2683	104.317	76.3139	57.728	68.9555	169.176	33.435	70.9271	81.4163	73.917	81.3396	125.621	135.332	126.024	40S ribosomal protein S27a, putative, expressed
LOC_Os01g22500	Chr.01	12646586	12650014	+										3.13543	3.81764	2.51501	6.22827	3.42415	5.25417	5.08868	4.56529	5.07624	5.75792	1.92063	2.83047	4.21542	3.65448	4.76749	4.38951	6.39174	6.57931	craniofacial development protein 1, putative, expressed
LOC_Os01g22510	Chr.01	12650540	12654393	+										50.2429	38.8394	63.3065	30.8914	43.2816	41.124	40.2483	42.8513	42.7385	31.9992	49.3707	45.5677	33.415	42.2112	37.5063	41.1088	27.0337	32.344	cyclase/dehydrase family protein, expressed
LOC_Os01g22520	Chr.01	12654852	12658475	-										141.037	115.93	130.144	60.5922	62.0139	56.7387	53.4419	45.1045	46.945	89.4149	126.77	108.227	53.2543	51.9778	54.7361	42.1889	52.4979	44.6465	dihydrolipoyl dehydrogenase 1, mitochondrial precursor, putative, expressed
LOC_Os01g22540	Chr.01	12664720	12665440	-										0	0	0	0	0	0	0.0802473	0	0	0.085256	0	0	0	0.0824247	0	0	0	0.0924766	expressed protein
LOC_Os01g22550	Chr.01	12667343	12672757	-										2.91856	3.35695	2.64243	2.85756	2.48219	2.72757	3.66518	2.96196	2.93099	3.81858	2.28699	2.42668	2.924	2.42879	2.31275	1.63946	3.027	2.47974	galactosyltransferase family protein, putative, expressed
LOC_Os01g22560	Chr.01	12677086	12678141	-										0.466498	68.9426	0.68479	0.147088	0.289933	3.17951	2.58524	9.75678	0.299705	0.305178	10.0014	6.16548	7.24607	0.491739	0.324525	0.452631	0.316993	0.441366	glycerol-3-phosphate acyltransferase 1, putative, expressed
LOC_Os01g22570	Chr.01	12682333	12683428	-										0.349526	68.8041	0.865827	0.462868	0	3.8367	2.51811	9.75659	0.16168	0.20579	9.24214	5.52177	6.45111	0.331594	1.0004	0.271309	0.356263	0.0744065	glycerol-3-phosphate acyltransferase, putative, expressed
LOC_Os01g22590	Chr.01	12701744	12704572	+										0.0219734	0.0360155	0.889045	0.270203	0.20485	0	0.0811816	0.201764	0.101642	0.323432	0.0981452	0.408392	0.0803084	0.0625382	0.0196535	0	0.0223969	0.0467766	retrotransposon protein, putative, unclassified, expressed
LOC_Os01g22600	Chr.01	12704700	12709808	-				-1.21524	0.00182836	Down	-1.21524	0.00182836	Down	18.6924	12.6069	25.6752	48.8705	50.5834	27.7519	34.172	30.6593	33.476	10.3854	12.8898	12.6609	15.9625	19.2324	18.5588	26.2361	19.6909	18.4364	mitochondrial carrier protein, putative, expressed
LOC_Os01g22620	Chr.01	12723151	12724428	-	4.45791	0.0214678	Up	4.59412	0.0215223	Up	4.59412	0.0215223	Up	0	0.0350996	0	0	0	0	0	0	0	0.294193	0.191299	0.398006	0.234798	0.20316	0.15323	0.0415561	0.0873095	0.0911742	retrotransposon protein, putative, unclassified
LOC_Os01g22630	Chr.01	12725141	12731526	+										0.939132	1.16729	1.40874	3.39048	2.02828	1.9371	3.71543	4.26852	4.28983	1.05979	0.615219	0.770905	1.20132	1.64826	1.69396	1.50351	1.80279	1.39945	ECT protein, putative, expressed
LOC_Os01g22640	Chr.01	12734098	12738112	+										43.9932	100.941	19.7586	16.6939	13.6711	37.9852	9.18719	14.2741	2.53059	64.1691	27.7991	28.7866	44.2994	14.7748	39.5011	9.45809	38.5843	33.0928	GDSL-like lipase/acylhydrolase, putative, expressed
LOC_Os01g22660	Chr.01	12742056	12746046	+										2.43369	2.69193	0.394511	0.353077	0.125274	1.76746	0.234438	0.356449	0.22446	5.37699	0.466819	0.985114	0.64118	0.58075	2.75099	0.63742	4.21551	3.38501	GDSL-like lipase/acylhydrolase, putative, expressed
LOC_Os01g22670	Chr.01	12745130	12747081	-										0	0.168546	0.121299	3.02925	0.602587	4.0155	0.217094	0.323731	0.135905	0.576611	0.104983	0.627965	0.348984	0.418097	1.44532	0.798198	0	0.343995	fruit bromelain precursor, putative, expressed
LOC_Os01g22680	Chr.01	12751899	12753162	+										0.0934057	0.0765483	0.0771265	1.94378	0.69663	2.21143	0.0862727	0.0857667	0	0.320801	0	0.347203	0.128017	0.664602	1.12785	0.362517	0	0.397681	fruit bromelain precursor, putative, expressed
LOC_Os01g22710	Chr.01	12758518	12760143	+	2.84076	2.46771e-06	Up							0.23564	0.275875	0.583714	0	0	0	0	0.0309098	0.0389284	1.18918	2.55606	2.50259	0.0307577	0.191615	0.0301088	0	0	0.0358304	organic cation transporter-related, putative, expressed
LOC_Os01g22720	Chr.01	12765352	12769683	+										0	0	0	0	0	0	0	0	0	0	0	0	0.0570914	0	0	0	0	0	expressed protein
LOC_Os01g22750	Chr.01	12785540	12791695	-										0.00918231	0.0225754	0.0606558	0.0173713	0.025681	0.00988166	0.0169622	0.0421568	0.0106186	0	0	0	0	0	0	0	0	0	retrotransposon protein, putative, unclassified, expressed
LOC_Os01g22780	Chr.01	12804579	12810224	+				-1.86822	0.0111518	Down	-1.86822	0.0111518	Down	2.29206	3.4484	1.10166	1.94157	3.12547	3.97606	1.95904	2.32449	2.01761	2.81984	1.03904	1.68491	1.65665	1.0061	0.305981	0.464701	0.662516	0.582603	GDSL-like lipase/acylhydrolase, putative, expressed
LOC_Os01g22870	Chr.01	12848912	12853410	+										7.55827	6.9634	6.6081	12.2896	8.01344	8.87822	11.2701	9.57104	11.6541	12.4098	5.64863	5.37114	10.2462	9.98247	10.03	10.6409	15.1058	13.9867	expressed protein
LOC_Os01g22880	Chr.01	12858637	12859368	-										0	0	0	0	0	0	0	0	0	0.418801	0.381255	0.297457	0.0974894	0.101223	0.0954326	0.310577	0.108754	0.227136	expressed protein
LOC_Os01g22900	Chr.01	12870228	12874264	+	0.842665	0.029471	Up							35.9247	19.2908	20.3041	158.899	105.39	48.0326	160.476	232.354	184.519	23.9113	34.7813	53.7943	62.2889	59.0391	54.9207	75.6539	43.0221	44.3243	neutral/alkaline invertase, putative, expressed
LOC_Os01g22910	Chr.01	12875498	12882540	-										0	0	0.0647973	0	0.109738	0.0422255	0.181204	0	0	0.231016	0	0.0364625	0.035851	0.0372241	0.0350946	0	0.159974	0.250582	retrotransposon protein, putative, unclassified, expressed
LOC_Os01g22920	Chr.01	12884474	12885551	-										0.10308	0	0	0	0	0	0	0	0	0	0.0920827	0	0	0	0	0	0	0	gibberellin 2-beta-dioxygenase, putative, expressed
LOC_Os01g22954	Chr.01	12896174	12915380	+										0.0275886	0.0678285	0.205023	0	0.0514396	0.0296898	0	0	0	0.351939	0	0.0769131	0.0252077	0.0261732	0.0493517	0.053537	0	0.0880952	serine carboxypeptidase, putative, expressed
LOC_Os01g22980	Chr.01	12914948	12919210	-										41.6334	18.6052	48.8563	1.11195	13.402	6.32532	1.33458	1.84397	5.83415	15.044	37.8479	30.7695	11.5688	24.3955	12.2666	2.18613	0.698945	1.74651	OsSCP3 - Putative Serine Carboxypeptidase homologue, expressed
LOC_Os01g22990	Chr.01	12921466	12924802	-										9.1855	12.7703	8.32953	8.28526	7.49289	10.1852	8.49919	8.04269	6.71482	21.0853	5.84641	7.85004	13.0388	10.3949	11.5754	8.49866	22.2026	14.0195	acidic leucine-rich nuclear phosphoprotein 32-related protein 1, putative, expressed
LOC_Os01g23000	Chr.01	12932411	12933541	-										0.282143	0.154149	0	0.533764	0.0876772	0	0.0868657	0	0	0	0	0	0	0	0	0	0	0	expressed protein
LOC_Os01g23070	Chr.01	12980585	12982781	+										0	0	0	0.0759166	0	0	0	0	0	0.210015	0.0477966	0	0.0244438	0.0253801	0.0478562	0.0778719	0.0818047	0.113901	expressed protein
LOC_Os01g23130	Chr.01	13005171	13009650	-										0	0	0	0	0	0	0	0	0	0	0	0	0	0	0	0	0.0294023	0.0153519	transposon protein, putative, unclassified, expressed
LOC_Os01g23200	Chr.01	13033723	13038060	+										0	0	0	0	0	0	0	0	0	0	0	0	0.0115288	0	0	0	0	0	retrotransposon protein, putative, Ty3-gypsy subclass, expressed
LOC_Os01g23210	Chr.01	13048418	13053898	+										0	0	0	0	0	0	0	0	0	0	0.0321472	0	0	0	0	0	0	0	retrotransposon protein, putative, unclassified, expressed
LOC_Os01g23230	Chr.01	13064645	13065403	+										0	0.177301	0	0	0	0	0	0	0	0	0	0	0.0658921	0	0.193506	0	0	0	retrotransposon protein, putative, unclassified
LOC_Os01g23270	Chr.01	13076600	13079035	+										0.0320092	0	0.0264305	0	0.029841	0.103341	0.0295648	0	0	0	0	0	0	0	0	0	0	0	retrotransposon protein, putative, Ty3-gypsy subclass, expressed
LOC_Os01g23300	Chr.01	13085954	13086689	+										0	0	0	0	0.186916	0	0	0	0	0	0	0	0	0	0	0	0	0	retrotransposon protein, putative, unclassified
LOC_Os01g23370	Chr.01	13137848	13141064	+										0.0497824	0	0	0.0941794	0	0.026787	0.137942	0.137133	0.0575695	0	0	0.0231311	0	0	0.0222633	0	0	0.052988	expressed protein
LOC_Os01g23380	Chr.01	13141932	13144941	-										1.34565	1.59983	1.45542	3.29869	2.49133	3.03905	2.78337	3.23692	1.68764	3.23607	1.45604	1.84932	2.49368	2.66111	2.96657	2.83197	3.67045	3.4698	stripe rust resistance protein Yr10, putative, expressed
LOC_Os01g23410	Chr.01	13149287	13151613	-										0	0	0	0.0393129	0	0	0.0383871	0	0	0	0	0	0	0	0	0	0	0	transposon protein, putative, unclassified, expressed
LOC_Os01g23430	Chr.01	13164378	13169205	-										0	0	0	0	0	0	0	0	0	0	0.0219068	0	0	0	0	0	0	0	transposon protein, putative, unclassified, expressed
LOC_Os01g23440	Chr.01	13170717	13174129	-	5.9425	0.00230755	Up							0	0	0	0	0	0	0	0.0222781	0	0.476164	0.216737	0.248013	0.0221685	0.0460351	0.0217008	0	0.0494599	0.129123	expressed protein
LOC_Os01g23530	Chr.01	13211987	13218563	+				-5.71109	0.0298845	Down	-5.71109	0.0298845	Down	0	0	0	0.125974	0.496624	0.03583	0.399772	0.91714	0.616035	0	0	0	0	0	0	0	0.033936	0	terpene synthase, putative, expressed
LOC_Os01g23560	Chr.01	13228071	13229853	-										0	0	0	0	0.0827707	0	0	0.122285	0	0	0	0	0	0	0	0	0	0	retrotransposon protein, putative, unclassified, expressed
LOC_Os01g23570	Chr.01	13233310	13234071	+										0	0.142404	0	0	0.161994	0.186999	0	0.159553	0	0	0	0	0	0	0	0	0	0	hypothetical protein
LOC_Os01g23580	Chr.01	13237248	13246183	+				-1.97123	1.80113e-06	Down	-1.97123	1.80113e-06	Down	0.664073	0.758616	0.847428	15.1899	4.84017	6.38855	5.85481	9.57144	5.1662	0.691138	0.449411	1.77654	0.992887	1.24092	2.24986	2.75306	1.76397	1.75638	inorganic H+ pyrophosphatase, putative, expressed
LOC_Os01g23590	Chr.01	13246387	13262228	-										10.0281	10.6102	10.0724	16.2956	13.4791	12.0644	16.5063	16.6157	16.7374	11.5001	7.51422	7.13532	10.4346	10.8768	11.6335	16.8751	15.3932	13.2069	suppressor of Mek, putative, expressed
LOC_Os01g23600	Chr.01	13264930	13266669	+										2.48513	3.63499	2.18188	1.99364	2.11151	1.82807	2.17913	1.53089	1.67339	2.22254	2.66961	2.51403	3.70779	2.83513	3.15125	2.53334	2.30858	3.08043	expressed protein
LOC_Os01g23610	Chr.01	13272614	13282201	+	-0.947704	0.00963002	Down	-1.54813	2.33522e-07	Down	-1.54813	2.33522e-07	Down	5.04235	6.7314	3.82443	15.0426	14.9319	19.5939	16.7957	14.2251	16.9128	11.2169	2.09933	3.1592	7.4007	4.28581	6.69357	12.9285	13.8837	13.6483	dihydrolipoyl dehydrogenase, putative, expressed
LOC_Os01g23620	Chr.01	13286103	13288466	+										33.6433	32.6787	33.8611	34.7504	28.033	36.6747	27.532	23.0088	26.8612	80.1393	22.19	32.6007	34.3236	32.9922	38.7836	41.3114	48.9502	54.4567	miro, putative, expressed
LOC_Os01g23630	Chr.01	13291338	13294467	+	0.985041	6.64064e-05	Up	0.743413	0.00119713	Up	0.743413	0.00119713	Up	10.2499	9.94289	9.7877	14.1805	14.9509	13.6569	14.0397	14.1494	14.2722	25.453	16.7554	21.642	23.254	25.0708	26.8172	29.565	33.6877	31.6164	transcription initiation factor IID, 18kD subunit family protein, expressed
LOC_Os01g23640	Chr.01	13296332	13305295	+										8.27152	8.11536	7.93618	17.4849	11.766	12.3493	13.02	13.853	15.6279	10.1554	6.85133	7.84901	9.52695	9.35765	10.8542	13.8471	10.9444	10.8295	mov34/MPN/PAD-1 family protein, expressed
LOC_Os01g23650	Chr.01	13309978	13310316	+										0	0	0	0	0	0	0.149132	0.296515	0	0	0	0	0	0	0	0	0	0	expressed protein
LOC_Os01g23680	Chr.01	13319295	13323947	-										34.1987	29.0999	34.2596	12.9508	21.2825	18.9622	13.6905	13.6648	15.0758	17.2904	26.7744	23.0401	14.7942	15.5867	14.0828	13.4865	9.92038	11.2465	rossmann fold nucleotide-binding protein involved in DNA uptake, putative, expressed
LOC_Os01g23705	Chr.01	13342089	13342658	+										0	0	0	0	0.089523	0.103341	0	0	0.222097	0.0942303	0	0	0	0	0	0	0.0978786	0	expressed protein
LOC_Os01g23710	Chr.01	13342879	13345906	-										10.2305	10.2355	14.9439	5.30523	8.61765	5.19746	8.13018	5.86517	9.879	6.65021	6.86584	8.22819	12.076	12.5631	7.0602	9.59886	11.0629	9.23099	no apical meristem protein, putative, expressed
LOC_Os01g23730	Chr.01	13348568	13349371	+										0	0	0	0	0	0	0.0628804	0	0.0787284	0	0	0	0	0.0645866	0	0.0660556	0	0	retrotransposon protein, putative, unclassified, expressed
LOC_Os01g23740	Chr.01	13353629	13357510	+										3.73906	5.73129	8.11873	30.7507	20.9148	21.0507	19.4101	14.1464	14.4532	27.2463	6.09266	9.65184	17.9677	17.6376	17.186	28.889	28.2306	23.4368	OsPDIL2-2 protein disulfide isomerase PDIL2-2, expressed
LOC_Os01g23750	Chr.01	13360117	13361337	+										0	0	0	0	0	0	0.0828105	0	0	0	0	0	0	0	0	0	0	0	OsMADS92 - MADS-box family gene with M-beta type-box, expressed
LOC_Os01g23760	Chr.01	13363707	13364930	+										0	0.256537	0.036925	0.0423	0	0	0	0	0	0	0	0	0	0	0	0	0	0	OsMADS93 - MADS-box family gene with M-beta type-box, expressed
LOC_Os01g23770	Chr.01	13366416	13367710	+										0	0	0	0	0	0.121203	0	0.0517071	0.065121	0	0	0	0	0	0	0	0	0	OsMADS94 - MADS-box family gene with M-beta type-box, expressed
LOC_Os01g23790	Chr.01	13374842	13375053	-										0	0	0	0	0	0	0	0.237072	0	0	0.230641	0	0.235906	0	0.692787	0	0.526328	0	hypothetical protein
LOC_Os01g23810	Chr.01	13396264	13397109	-										0	0	0	0	0	0	0	0	0	0	0	0	0	0	0	0	0.131893	0	expressed protein
LOC_Os01g23820	Chr.01	13401924	13402382	-										0	0	0	0	0	0	0	0	0	0	0	0	0	0.113132	0	0	0	0.126929	retrotransposon protein, putative, Ty3-gypsy subclass, expressed
LOC_Os01g23840	Chr.01	13414418	13415232	-										0	0	0	0	0	0	0	0	0	0.0840552	0	0	0	0.0812638	0	0	0.0873095	0	transposon protein, putative, unclassified, expressed
LOC_Os01g23850	Chr.01	13422753	13424642	-	9.38225	3.20237e-13	Up	9.49092	2.03003e-10	Up	9.49092	2.03003e-10	Up	0	0	0	0	0	0	0	0	0	5.00169	2.53534	3.55249	3.22829	3.57174	5.25834	2.41658	4.66399	4.13062	transposon protein, putative, CACTA, En/Spm sub-class, expressed
LOC_Os01g23870	Chr.01	13436891	13438586	-	9.34689	5.89139e-13	Up	9.41059	2.20936e-10	Up	9.41059	2.20936e-10	Up	0	0	0	0	0	0	0	0	0	3.86367	2.53705	4.1388	4.33477	3.33733	5.0227	4.38397	2.69743	3.50386	expressed protein
LOC_Os01g23880	Chr.01	13442496	13443696	+	5.14144	0.0296853	Up	5.0775	0.023504	Up	5.0775	0.023504	Up	0	0	0	0	0	0	0	0	0	0.134166	0.244276	0.254114	0.666272	0.129711	0.0815269	0.0884407	0.325175	0.291059	expressed protein
LOC_Os01g23890	Chr.01	13444016	13445074	-										0	0	0	0	0	0	0	0	0	0	0	0	0	0	0	0	0	0.0626455	expressed protein
LOC_Os01g23900	Chr.01	13447908	13452476	-										0	0	0	0.0226637	0.0446733	0.0386767	0.0221299	0.0770005	0.11083	0	0	0	0	0	0	0	0	0	retrotransposon protein, putative, unclassified, expressed
LOC_Os01g23910	Chr.01	13454908	13455887	-	2.25233	4.50466e-08	Up	1.65874	8.98041e-06	Up	1.65874	8.98041e-06	Up	6.39768	4.6605	6.16311	6.61198	9.71964	6.24745	7.7694	7.39747	10.0016	33.8311	29.3164	22.2398	29.6608	26.1886	23.9486	31.4973	32.605	26.7342	expressed protein
LOC_Os01g23970	Chr.01	13487905	13490291	+	7.05106	8.6037e-06	Up							0	0	0	0.121633	0.119878	0.0461273	0	0.0393573	0	0.757089	0.689214	1.11529	0.234982	0.121991	0.383375	0.0831772	0	0	cysteine-rich receptor protein kinase, putative, expressed
LOC_Os01g23980	Chr.01	13496278	13502236	+	5.63616	0.00707669	Up							0	0	0	0	0	0	0	0	0	0.104226	0.0843397	0.0987035	0.0107831	0.0223922	0.0422225	0	0.0120291	0	retrotransposon protein, putative, Ty3-gypsy subclass, expressed
LOC_Os01g23990	Chr.01	13508317	13508882	-	2.17359	0.000292468	Up							3.48142	1.90208	6.468	3.56755	9.5565	4.47508	2.14371	3.1967	1.45383	5.97847	18.1416	15.9965	7.95245	12.1103	10.985	9.19549	8.9699	10.3963	expressed protein
LOC_Os01g24010	Chr.01	13517518	13528480	+										0.0597552	0.058765	0.0789452	0.949588	0.568217	0.30867	0.629188	0.57063	1.20238	0.258002	0	0.188801	0.32759	0.839005	1.11169	1.44947	1.12069	0.559706	pleiotropic drug resistance protein, putative, expressed
LOC_Os01g24020	Chr.01	13523472	13531777	-										1.71816	1.34102	1.82406	2.55393	1.75433	1.05658	1.81366	1.27714	1.98692	4.73687	1.60794	1.52063	2.76599	2.79431	2.56127	2.54032	4.25311	3.83177	expressed protein
LOC_Os01g24030	Chr.01	13539762	13541958	+	3.83622	0.0050912	Up	6.73328	4.53241e-05	Up	6.73328	4.53241e-05	Up	0	0.0216597	0.0436467	0.0250001	0	0	0	0	0.122255	0.20748	0.283318	0.34385	0.38638	0.401179	0.851014	0.307728	0.915928	1.09713	AMP-binding enzyme, putative, expressed
LOC_Os01g24050	Chr.01	13550372	13556984	+										0	0.0179	0.126246	0.0413209	0.0203624	0.0235054	0.0201739	0	0	0.0428662	0	0.0608921	0	0.0828852	0.0390718	0	0.244892	0.069745	expressed protein
LOC_Os01g24060	Chr.01	13560832	13566873	+				0.660681	0.0101512	Up	0.660681	0.0101512	Up	2.28372	3.28028	2.51428	2.64799	2.26639	3.22403	2.20005	2.75085	1.78903	3.80726	3.70723	4.15319	4.73421	4.26323	4.39273	3.04976	5.28123	4.86156	importin subunit alpha, putative, expressed
LOC_Os01g24070	Chr.01	13570607	13573322	+										36.1155	49.2762	33.825	20.5853	11.0663	15.9472	17.0191	24.257	12.2917	32.1278	58.5989	42.6821	15.3474	13.5063	19.5689	7.15142	13.5622	11.0244	GATA zinc finger domain containing protein, expressed
LOC_Os01g24080	Chr.01	13577951	13581209	+										0.0830273	0	0	0.0196341	0	0	0	0.0952964	0	0.0203683	0.0370845	0	0.0189655	0	0.0185654	0	0.0211569	0	expressed protein
LOC_Os01g24090	Chr.01	13582036	13584917	-				0.750443	0.0194461	Up	0.750443	0.0194461	Up	10.1586	9.08207	7.36161	0.907157	2.71532	2.40817	2.03404	2.31565	1.56088	5.50706	7.90077	6.73362	5.12778	4.27956	4.09828	1.92997	3.22218	2.57086	TPR repeat, putative, expressed
LOC_Os01g24100	Chr.01	13591221	13593395	+										0	0	0	0	0	0	0	0	0	0	0.0274388	0	0	0	0	0.0298028	0	0	transposon protein, putative, unclassified, expressed
LOC_Os01g24110	Chr.01	13594901	13595386	-										0	0.184598	0	0.106533	0.104996	0	0.104024	0.206828	0.130242	0	0.100609	0.209322	0	0	0.100734	0.218554	0	0.119877	expressed protein
LOC_Os01g24120	Chr.01	13595762	13598586	+										0.414665	0.339828	0.0855988	0	0	0.111562	0.287249	0.0951881	0.239764	0.610356	0.185212	0.192671	0.568319	0.196695	0.278164	0.100585	0.105664	0.662049	hypothetical protein
LOC_Os01g24140	Chr.01	13612430	13615028	+										0	0	0	0.134481	0.0220901	0	0.0437713	0.0435145	0	0	0	0.0220196	0.0216503	0	0	0	0.0241519	0.0252209	transposon protein, putative, CACTA, En/Spm sub-class, expressed
LOC_Os01g24150	Chr.01	13617508	13618144	+										0	0	0	0	0	0	0.156036	0	0.195363	0.165776	0	0	0	0	0	0	0	0	hypothetical protein
LOC_Os01g24160	Chr.01	13621337	13621703	-										0	0	0.161993	0	0	0	0	0.180141	0	0	0	0	0	0	0	0	0	0	hypothetical protein
LOC_Os01g24170	Chr.01	13624372	13624767	+										0	0	0	0	0	0	0	0	0	0	0	0	0.275549	0.143051	0	0	0	0	hypothetical protein
LOC_Os01g24180	Chr.01	13626406	13630428	+										0	0	0	0	0	0	0	0	0	0	0	0	0	0	0	0.0803459	0	0.0293799	retrotransposon protein, putative, unclassified
LOC_Os01g24190	Chr.01	13630851	13632922	-										0	0	0	0	0	0	0	0	0	0.259475	0	0	0	0	0	0	0.269521	0	retrotransposon protein, putative, unclassified
LOC_Os01g24200	Chr.01	13635250	13637218	+										0	0	0	0.057914	0.285392	0	0	0.224874	0	0	0	0	0	0	0	0.0594057	0	0	expressed protein
LOC_Os01g24210	Chr.01	13643985	13646640	+	2.45928	0.00821499	Up							0.100249	0.136927	0.0551846	0.474131	0.498443	0.143845	0.679016	0.64435	0.618292	0.85256	0.447765	0.590011	1.06863	0.760844	0.5081	0.842995	1.94144	1.20931	retrotransposon protein, putative, Ty1-copia subclass, expressed
LOC_Os01g24240	Chr.01	13662002	13664774	+										0.0241339	0.0197783	0	0	0	0	0	0	0.027909	0	0	0	0	0	0	0	0	0	expressed protein
LOC_Os01g24340	Chr.01	13713177	13714834	-										0.19125	0.282121	0.0631672	0.289449	0.213954	0.164653	0.635922	0.210731	0.132699	0.0375341	0.0683381	0	0.0698981	0.14515	0.239482	0.074226	0	0.040713	expressed protein
LOC_Os01g24350	Chr.01	13717346	13719543	+										0	0	0	0.0398577	0	0	0	0.116072	0	0.124045	0.0376412	0	0	0	0	0	0	0	expressed protein
LOC_Os01g24420	Chr.01	13765231	13772186	+				1.1377	0.0315728	Up	1.1377	0.0315728	Up	1.88823	1.8494	0.836614	1.59007	1.09484	1.46208	4.23248	3.67906	1.81079	3.70579	2.05704	3.78761	4.208	1.44183	3.13061	1.38525	3.68496	4.77945	expressed protein
LOC_Os01g24430	Chr.01	13775186	13776654	+										0.782471	0.763398	0.399966	0.845884	0.972626	1.28315	0.344151	0.376346	0.560156	1.7916	0.865415	1.14265	2.11079	1.06047	2.09958	3.03685	3.15224	3.68836	expressed protein
LOC_Os01g24440	Chr.01	13778572	13779786	-	0.828539	0.0274401	Up	0.860704	0.00521322	Up	0.860704	0.00521322	Up	16.218	11.9989	20.4592	9.20447	14.9514	11.4415	12.0252	15.3467	15.8374	20.2025	29.0559	25.914	22.0218	28.2931	25.0627	24.4344	18.5969	20.1394	glycine-rich protein, putative, expressed
LOC_Os01g24460	Chr.01	13788467	13789890	+										0	0	0	0.0727179	0	0	0	0	0	0	0	0	0.0702417	0.072932	0	0.0745908	0	0	histone-like transcription factor and archaeal histone, putative, expressed
LOC_Os01g24470	Chr.01	13794686	13799906	+										0.0313313	0	0.0258707	0.0148183	0	0.0168588	0	0.0287689	0.0362322	0.322821	0.0699713	0	0.0715685	0.0148619	0.0840703	0.0152	0.207579	0.0500231	PHS1, putative, expressed
LOC_Os01g24480	Chr.01	13799955	13804790	-										1.95773	2.03446	1.79985	4.00914	3.85721	4.27883	5.79751	3.76203	5.34482	3.68374	1.87507	2.3257	3.94638	4.57621	4.51299	6.69733	6.19212	3.93128	DUF1399 containing protein, putative, expressed
LOC_Os01g24490	Chr.01	13807523	13809865	-	2.18467	0.0370444	Up	1.33771	0.0125594	Up	1.33771	0.0125594	Up	0.0260027	0.0852395	0.279121	1.3036	0.533311	0.279832	0.312221	0.0477523	0.481122	1.02064	0.441341	0.749084	0.997866	1.06075	1.23264	1.13534	0.530079	0.470511	expressed protein
LOC_Os01g24500	Chr.01	13814901	13817064	+										0	0.0333759	0.235397	1.84911	0.56951	0.306795	0.338543	0.261767	0.80064	0.519529	0.181905	0.643384	0	0.425003	0.546394	0.237092	0	0.390136	expressed protein
LOC_Os01g24520	Chr.01	13823941	13825292	-										0	0	0	0	0.0798562	0	0	0	0	0	0	0	0	0	0	0	0	0	transposon protein, putative, CACTA, En/Spm sub-class, expressed
LOC_Os01g24530	Chr.01	13828379	13830821	-										0	0	0	0	0	0	0.0328498	0	0	0	0	0	0	0	0	0	0	0	transposon protein, putative, CACTA, En/Spm sub-class, expressed
LOC_Os01g24540	Chr.01	13832331	13835425	-										0.0375031	0.0922041	0	0	0	0	0	0	0	0	0	0	0	0	0	0	0.019113	0	transposon protein, putative, CACTA, En/Spm sub-class, expressed
LOC_Os01g24550	Chr.01	13837906	13839339	-	4.08987	1.71037e-05	Up							0	0.133703	0.101035	0	0.0380239	0.0877862	0	0.187255	0	0.760443	1.16592	1.5161	0.0745336	0.0386942	0.255364	0.118723	0	0.0868261	fruit bromelain precursor, putative, expressed
LOC_Os01g24560	Chr.01	13842272	13843749	+	2.9624	0.000225623	Up							0.0786433	0.773401	0.746775	0.223169	0.109974	0.634748	0.217913	0.0361058	0	3.39554	3.33701	4.85997	0.0718564	0.111913	0.492383	0.495986	0.0400796	0.502244	fruit bromelain precursor, putative, expressed
LOC_Os01g24570	Chr.01	13847992	13849036	-	-3.22629	0.0174938	Down							0.114033	1.82233	3.06016	1.18651	0	1.3499	0.421298	0.314121	0	0.223797	0.0509333	0.317908	0	0	0	0	0	0	fruit bromelain precursor, putative, expressed
LOC_Os01g24600	Chr.01	13859262	13860625	+										0.516375	1.09322	1.20807	0.284926	0.200582	0.787247	0.198726	0.711216	0	1.05565	0.192201	0.719791	0.157271	0.285765	0.307905	0	0	0.0916042	fruit bromelain precursor, putative, expressed
LOC_Os01g24620	Chr.01	13864617	13867853	+										0	0	0	0	0	0	0	0	0	0	0.0155521	0	0.0159071	0.0660656	0.124572	0.118244	0.0177452	0.0370613	transposon protein, putative, unclassified
LOC_Os01g24630	Chr.01	13868492	13874647	-										0	0	0	0.00851005	0	0	0	0	0	0	0	0	0	0	0.0160937	0.00872924	0	0.00957598	transposon protein, putative, unclassified, expressed
LOC_Os01g24680	Chr.01	13887272	13893293	+										15.3658	11.6158	7.61809	38.368	19.2269	30.8933	39.4553	40.8582	35.5011	21.2474	8.94189	11.4416	25.6774	19.163	30.4958	44.6639	41.9929	37.7162	3-hydroxyacyl-CoA dehydrogenase, putative, expressed
LOC_Os01g24690	Chr.01	13896291	13898264	+										10.6744	11.5667	12.8782	36.9101	21.0636	26.6762	23.8812	20.474	24.0709	49.0559	7.78733	18.5165	24.2204	18.9595	24.0276	41.9461	46.8449	38.3142	60S ribosomal protein L23A, putative, expressed
LOC_Os01g24700	Chr.01	13899523	13900729	-										0	0	0	0	0	0.0975241	0	0	0	0	0	0	0	0	0.162109	0.263785	0.461844	0	expressed protein
LOC_Os01g24710	Chr.01	13903153	13904729	-				2.15444	6.6352e-05	Up	2.15444	6.6352e-05	Up	17.6706	22.4447	7.95866	984.284	63.776	91.9198	756.6	658.156	784.401	42.9075	13.5453	35.2816	222.137	209.866	665.212	430.648	694.729	654.208	jacalin-like lectin domain containing protein, expressed
LOC_Os01g24730	Chr.01	13914259	13914771	-										0	0	0	0.302779	0	0.114824	0.197099	0.293914	0.246774	0	0	0	0	0	0	0	0	0	expressed protein
LOC_Os01g24750	Chr.01	13922344	13927455	-										10.2731	11.0483	10.0079	17.6569	10.7857	12.9388	14.8465	17.1995	13.7164	14.0241	12.9694	14.6964	19.3949	15.4338	16.4059	23.4571	16.549	15.5223	Ser/Thr protein phosphatase family protein, putative, expressed
LOC_Os01g24764	Chr.01	13934495	13935854	+	12.7982	2.85412e-25	Up	11.5625	8.1494e-15	Up	11.5625	8.1494e-15	Up	0	0	0	0	0	0	0	0	0	27.1321	45.049	43.3102	28.9408	22.6801	17.8909	9.29402	17.1475	20.7338	expressed protein
LOC_Os01g24770	Chr.01	13936525	13937302	-	10.4037	1.47208e-16	Up	8.27487	7.42647e-08	Up	8.27487	7.42647e-08	Up	0	0	0	0	0	0	0	0	0	14.2711	55.9823	54.5511	15.9459	19.0652	11.5888	4.10502	0.539041	4.22176	expressed protein
LOC_Os01g24780	Chr.01	13941318	13944691	+	5.74105	0.00527096	Up	5.28484	0.00080396	Up	5.28484	0.00080396	Up	0	0	0	0.0286525	0.0282391	0	0	0	0	0.118896	0.270592	0.225192	0.664245	0.632212	0.541859	0.352686	0.679246	0.580346	cytochrome P450, putative, expressed
LOC_Os01g24790	Chr.01	13957512	13959245	+	6.46443	0.000470667	Up	8.12524	1.32362e-07	Up	8.12524	1.32362e-07	Up	0	0	0	0	0	0	0	0	0	0.309754	0.563967	0.264006	2.22084	1.49734	1.32698	1.71516	2.89572	1.98233	transferase family protein, putative, expressed
LOC_Os01g24810	Chr.01	13977964	13979538	+										0	0	0	0.131492	0.291589	0.224398	0.385187	0.414839	0.40189	0	0.0620901	0	0.698581	0.362669	0.310838	0.640676	1.0981	0.813795	cytochrome P450, putative, expressed
LOC_Os01g24820	Chr.01	13979885	13983744	-	-4.92761	0.0125965	Down	-2.79388	2.67201e-08	Down	-2.79388	2.67201e-08	Down	0.12879	0.0879554	0.124068	3.53289	3.86213	3.44187	5.88826	3.60684	2.65602	0	0	0	0.862954	0.366548	0.422374	1.29127	1.55339	2.05625	NB-ARC domain containing protein, expressed
LOC_Os01g24880	Chr.01	14012515	14019465	+										22.4581	18.7322	26.5358	16.177	21.6158	22.5759	19.7233	20.8587	26.7045	22.591	24.5739	25.1925	23.9114	27.9696	23.7641	38.2474	25.6207	29.9553	zinc finger, C3HC4 type domain containing protein, expressed
LOC_Os01g24890	Chr.01	14021280	14024158	-										0	0	0	0	0.0208193	0	0	0	0	0	0	0	0	0	0	0	0	0	transposon protein, putative, CACTA, En/Spm sub-class, expressed
LOC_Os01g24920	Chr.01	14031364	14038788	+										0.427623	0.732754	0.385194	0.625126	0.942281	1.12956	0.969465	1.03517	0.674336	1.48774	0.347272	0.43351	0.674879	0.516325	1.28651	1.13158	1.78309	1.48961	poly synthetase 2-B, putative, expressed
LOC_Os01g24940	Chr.01	14047801	14054910	+										0.235321	0.327848	0.446909	0.155815	0.219381	0.0506488	0.0217351	0.0864304	0.0544262	2.63245	0.189193	0.415494	0.236515	0.290223	0.27362	0.0913305	0.239857	0.150284	poly synthetase 2-A, putative, expressed
LOC_Os01g24950	Chr.01	14059572	14064905	+										7.65372	7.60293	7.28932	8.85772	8.39207	10.171	8.18051	8.73149	8.0966	18.8473	7.31626	9.71234	11.8673	10.9879	15.1175	13.8116	12.7805	15.5062	exocyst complex component 6, putative, expressed
LOC_Os01g24960	Chr.01	14068134	14069504	-										0	0	0	0	0	0.12349	0	0	0	0	0	0	0	0	0.20527	0	0	0	dirigent, putative
LOC_Os01g24980	Chr.01	14077629	14080716	+										0.959733	0.735781	0.74134	1.81564	1.01017	1.33268	1.83007	0.852816	1.18146	2.06582	0.580778	0.949407	1.27293	1.26294	1.85527	0.720932	2.74536	1.2522	naringenin,2-oxoglutarate 3-dioxygenase, putative, expressed
LOC_Os01g24990	Chr.01	14085834	14087035	+										0	0.0519181	0.0523104	0	0	0	0	0	0	0.0621658	0.113185	0	0.0578843	0.120203	0.0566631	0.122937	0	0.0674309	retrotransposon protein, putative, unclassified, expressed
LOC_Os01g25010	Chr.01	14101994	14108083	+										10.6431	18.0515	14.0031	4.35147	10.0312	6.83864	2.77265	2.47001	2.97553	6.31222	9.68167	9.818	12.8949	8.24776	4.98635	8.24622	4.88765	6.26589	flavonol synthase/flavanone 3-hydroxylase, putative, expressed
LOC_Os01g25030	Chr.01	14116998	14117889	-										0	0	0	0	0	0	0	0	0	0	0	0.498678	0	0	0	0	0	0	dirigent, putative
LOC_Os01g25040	Chr.01	14122115	14127513	+										0	0	0	0	0	0	0	0	0	0	0.0130598	0	0.0133579	0	0	0	0	0	transposon protein, putative, CACTA, En/Spm sub-class, expressed
LOC_Os01g25060	Chr.01	14130842	14134488	+										0.022332	0.0183016	0.0184399	0	0	0	0	0	0	0	0	0	0	0	0	0	0	0	transposon protein, putative, CACTA, En/Spm sub-class, expressed
LOC_Os01g25070	Chr.01	14149989	14150267	+										0	0	0	0	0	0	0	0	0	0	0.175254	0	0	0	0	0	0	0	expressed protein
LOC_Os01g25080	Chr.01	14152973	14153296	+										0	0	0	0	0	0	0	0	0	0.497327	0.150913	0	0.308717	0.16027	0.151102	0	1.03316	0.359631	expressed protein
LOC_Os01g25090	Chr.01	14163295	14165284	-										0	0	0	0.0611999	0	0.0696271	0.0597586	0	0.14964	0	0	0	0	0	0	0	0	0	transposon protein, putative, CACTA, En/Spm sub-class, expressed
LOC_Os01g25100	Chr.01	14167249	14168537	+				-3.42947	0.00279799	Down	-3.42947	0.00279799	Down	0	0	0	48.7337	5.298	5.87436	56.3573	74.2904	43.3226	0	0	0	0.0683225	0.141879	1.47138	1.52361	3.12489	1.51222	glutathione S-transferase, putative, expressed
LOC_Os01g25110	Chr.01	14171243	14175815	+										0	0	0	0	0	0	0	0	0	0	0	0	0.071548	0	0	0	0	0	clathrin adaptor complex small chain domain containing protein, expressed
LOC_Os01g25140	Chr.01	14185161	14188466	-				5.45589	0.00261266	Up	5.45589	0.00261266	Up	0	0	0	0	0	0	0	0	0	0.0162466	0.10353	0.0461572	0.121021	0.188485	0.10366	0.048193	0.0168756	0.0528678	transposon protein, putative, CACTA, En/Spm sub-class, expressed
LOC_Os01g25160	Chr.01	14210479	14211106	-										0	0	0.0935738	0	0	0	0	0	0	0	0	0	0	0	0.10136	0	0	0	jacalin-like lectin domain containing protein, expressed
LOC_Os01g25170	Chr.01	14220784	14221379	-										0	0	0	0	0	0	0.105987	0	0	0	0	0	0	0	0	0	0	0	expressed protein
LOC_Os01g25189	Chr.01	14224896	14233656	-										1.45268	0.853569	1.53898	1.45188	1.14986	1.53382	1.18985	0.755022	1.36294	4.30336	0.440724	0.789595	0.876526	0.988106	1.59349	0.718044	3.49216	3.17996	delta14-sterol reductase, putative, expressed
LOC_Os01g25210	Chr.01	14245177	14246112	-										0	0	0	0	0	0	0	0	0	0	0	0	0	0	0.0836871	0	0	0	retrotransposon protein, putative, unclassified
LOC_Os01g25240	Chr.01	14252929	14257384	+										0.0464256	0.532656	0.191672	0.439145	0.173123	0.299769	0.300162	0.255773	0.161063	0.27334	0.0829448	0.0862853	0.381772	0.176175	0.498289	0.180182	0.520525	0.39532	expressed protein
LOC_Os01g25270	Chr.01	14264078	14267208	+										0.314674	0.329517	0.303136	0.363799	0.309656	0.2822	0.177615	0.353147	0.262814	0.480331	0.0780836	0.292422	0.207652	0.16585	0.297088	0.084811	0.16037	0.241898	pentatricopeptide repeat protein PPR986-12, putative, expressed
LOC_Os01g25280	Chr.01	14280746	14282187	+	7.45433	2.73306e-05	Up							0	0	0	0	0	0	0	0.0813257	0	1.82514	3.71862	0.740755	0	0	0	0	0	0	jacalin-like lectin domain containing protein, expressed
LOC_Os01g25320	Chr.01	14292067	14303222	-										3.35599	3.65418	3.16139	13.1152	9.70915	7.78273	13.2283	13.7584	13.4649	4.05077	3.40611	3.57257	6.04637	6.00889	6.41203	9.05018	8.38307	5.81932	auxilin, putative, expressed
LOC_Os01g25330	Chr.01	14308159	14316696	+										4.36616	3.93599	4.52289	9.36133	6.53732	7.17619	8.66427	8.23684	10.037	6.29683	3.34483	4.41397	6.76982	6.55214	7.12402	11.7591	8.91412	8.37923	SAC9, putative, expressed
LOC_Os01g25360	Chr.01	14326186	14327047	+	3.97213	0.0116124	Up	5.50509	0.000549784	Up	5.50509	0.000549784	Up	0	0.0570703	0.0575015	0.329358	0	0.0749422	0.0643204	0.0639431	0.0805314	0.751685	0.559877	0.64714	2.16337	1.05705	1.74401	1.62164	0.709806	1.33421	esterase, putative, expressed
LOC_Os01g25370	Chr.01	14328622	14333284	-										4.55967	4.68706	5.19309	7.36192	6.94422	5.66837	8.89492	9.63679	10.6595	6.82722	3.8274	4.52947	6.60842	5.64957	6.41626	7.34177	6.61076	7.02889	SUMO protease, putative, expressed
LOC_Os01g25386	Chr.01	14340133	14357449	-										442.665	432.541	600.741	174.535	277.282	243.684	167.6	153.729	200.323	242.209	371.405	388.416	191.912	213.847	250.57	290.086	129.64	181.457	multidrug resistance-associated protein, putative, expressed
LOC_Os01g25440	Chr.01	14391999	14398598	-										3.26585	3.55968	4.26073	2.22423	1.43098	1.93303	1.14625	1.31946	1.43515	2.91631	2.47981	2.82247	1.87993	2.75749	2.51211	2.88359	2.69633	2.91997	thiamin pyrophosphokinase 1, putative, expressed
LOC_Os01g25460	Chr.01	14437845	14439688	-										0.0890494	0	0.0245098	0	0.055345	0	0	0	0	0.203893	0.132581	0.137921	0	0.0281603	0.0796479	0	0	0.063189	uncharacterized protein At4g06744 precursor, putative, expressed
LOC_Os01g25484	Chr.01	14446910	14453474	+										993.457	916.706	1162.98	129.02	229.197	136.043	106.844	62.5705	96.3308	753.368	996.724	1033.97	312.037	90.0346	77.4877	39.2239	42.4063	54.4769	ferredoxin--nitrite reductase, putative, expressed
LOC_Os01g25500	Chr.01	14453690	14454560	+										6.1983	13.0508	1.65352	1.17261	0.711193	9.64639	1.93768	5.34114	0.771922	1.59075	1.44814	11.4314	0.784162	0.542797	5.5439	1.48038	0.777572	0.405995	sterol carrier protein-2, putative, expressed
LOC_Os01g25510	Chr.01	14459951	14461849	+										0.0756018	0	0	0.0357563	0	0	0	0	0	0	0	0	0	0.107585	0	0	0	0.16094	alpha-amylase isozyme C, putative, expressed
LOC_Os01g25530	Chr.01	14471242	14476738	+	1.22565	2.24021e-05	Up	1.2255	2.34236e-08	Up	1.2255	2.34236e-08	Up	2.34802	2.69186	2.78635	3.9687	2.94255	4.04572	3.55526	2.9689	3.26429	7.78096	6.00597	5.63977	8.76911	8.45984	7.9644	5.21625	7.31061	6.06366	pentatricopeptide repeat protein PPR986-12, putative, expressed
LOC_Os01g25540	Chr.01	14480782	14481616	-										161.585	109.323	83.0851	75.3375	48.5225	106.945	50.5558	77.8869	42.6027	504.436	99.4901	207.299	103.258	105.037	212.596	71.4264	264.856	257.322	RALFL6 - Rapid ALkalinization Factor RALF family protein precursor, expressed
LOC_Os01g25550	Chr.01	14484327	14484530	-										0.536625	0.219889	0	1.7766	0	1.15499	0	0.246369	0	0	0.239686	0	0.735472	0.254547	1.91988	0	0.273484	1.14236	hypothetical protein
LOC_Os01g25560	Chr.01	14486393	14487170	-										23.8501	20.5836	7.2035	23.6249	3.73856	34.6765	6.69312	9.8839	4.23069	76.9079	19.5458	52.892	10.6067	21.0914	55.6272	11.1951	15.4178	32.9493	RALFL7 - Rapid ALkalinization Factor RALF family protein precursor, expressed
LOC_Os01g25580	Chr.01	14491333	14497302	+										0	0	0.0156523	0.0358616	0.00883604	0.0101999	0	0	0.0109606	0.027902	0.0169337	0	0.0259803	0.0179836	0.00847739	0	0.0193215	0	retrotransposon protein, putative, unclassified, expressed
LOC_Os01g25590	Chr.01	14497938	14501078	-										0	0.0428436	0.0143891	0	0	0.0750138	0.0160955	0	0.0201521	0	0.062268	0	0.0159223	0.0165322	0	0	0.0177621	0.0370967	retrotransposon protein, putative, unclassified, expressed
LOC_Os01g25600	Chr.01	14506673	14513164	-										17.6421	16.851	16.7066	4.92078	6.72835	5.99667	4.36808	5.87177	6.27745	9.54374	17.7987	13.6239	8.67978	9.30483	7.24607	3.19211	4.31739	4.88056	tetratricopeptide repeat domain containing protein, expressed
LOC_Os01g25610	Chr.01	14513321	14515446	+				-0.621139	0.000760927	Down	-0.621139	0.000760927	Down	13.4415	20.37	18.0857	46.731	24.9389	32.4402	32.5234	28.2456	29.3554	45.4081	6.81079	19.0847	20.0129	16.9329	20.9703	26.1267	34.3639	29.3647	40S ribosomal protein S4, putative, expressed
LOC_Os01g25630	Chr.01	14526602	14531604	-				2.13664	0.0419197	Up	2.13664	0.0419197	Up	0.138396	0.070887	0.228552	0.114547	0.0322555	0.0558514	0.175763	0.0635389	0.0400112	0.101855	0.139085	0.208991	0.110646	0.279004	0.20115	0.218209	0.070532	0.0552405	NB-ARC domain containing protein, expressed
LOC_Os01g25660	Chr.01	14544303	14545507	-										0	0	0	0	0	0	0	0	0	0	0	0	0	0	0	0	0.0983964	0.102752	expressed protein
LOC_Os01g25679	Chr.01	14555698	14559975	-										0	0	0	0	0.0142936	0	0	0	0	0	0	0	0	0	0	0	0	0	retrotransposon protein, putative, Ty3-gypsy subclass, expressed
LOC_Os01g25688	Chr.01	14562240	14564681	-										0	0	0	0	0	0.0306316	0	0	0	0	0	0.0529019	0	0	0	0.0276176	0	0	retrotransposon protein, putative, Ty3-gypsy subclass, expressed
LOC_Os01g25700	Chr.01	14567221	14570248	-										0	0	0	0	0	0	0.02692	0	0	0	0	0	0.0266305	0	0	0	0	0	transposon protein, putative, CACTA, En/Spm sub-class, expressed
LOC_Os01g25710	Chr.01	14571837	14581150	-										0	0	0.00751766	0	0	0	0	0	0	0.00893401	0	0	0.00831871	0	0	0	0	0	transposon protein, putative, CACTA, En/Spm sub-class, expressed
LOC_Os01g25720	Chr.01	14571837	14581967	-	5.60558	2.05342e-07	Up	5.60495	2.99036e-06	Up	5.60495	2.99036e-06	Up	0.010172	0.0166725	0	0	0.018966	0	0.037581	0.0373606	0.0588159	0.349358	0.381645	0.453732	0.650594	0.56936	0.309336	0.424396	0.414724	0.47639	disease resistance protein RGA4, putative, expressed
LOC_Os01g25730	Chr.01	14582914	14583378	+										0	0	0.194392	0.111344	0	0.380029	0	0	0	0.115508	0.105153	0.328163	0.107553	0.446689	0.105284	0	0	0.751746	retrotransposon protein, putative, unclassified
LOC_Os01g25740	Chr.01	14587007	14591754	-	1.22936	0.00774574	Up							0.336107	0.244843	0.277529	1.11864	0.858786	0.576051	1.42573	0.914429	1.31	0.684065	0.522654	0.786635	1.41039	1.14555	0.890733	1.3407	0.62173	1.02025	powdery mildew resistance protein PM3F, putative, expressed
LOC_Os01g25760	Chr.01	14597790	14602976	-										0.0801206	0.207926	0.231549	0.631558	0.0622446	0.344891	0.0616685	0.159398	0.154422	0.314484	0.202789	0.496367	0.158614	0.430724	0.322478	0.051826	0.0544433	0.0142133	powdery mildew resistance protein PM3F, putative, expressed
LOC_Os01g25770	Chr.01	14605174	14605970	-										0	0.742978	0.374295	0.21439	0.105648	0.121956	0.209341	0.520283	0.262102	0.111203	0.101234	0.210622	0	0	0.10136	0	0.577544	0.120622	expressed protein
LOC_Os01g25780	Chr.01	14607508	14609032	+										0	0.251301	0.1266	0	0	0	0.424839	0.211174	0.0886522	0.225678	0.0684817	0.284959	0.14009	0.0727277	0.0685671	0.148764	0.312553	0.326388	retrotransposon protein, putative, unclassified, expressed
LOC_Os01g25800	Chr.01	14611303	14611896	+										0.184295	0.377586	0.380439	0.0871635	0.171812	0.297498	0.425554	0.169223	0.319685	0.180846	0.164633	0.51379	0.420977	0.262261	0.247257	0.0894085	0.187848	0.392325	expressed protein
LOC_Os01g25810	Chr.01	14612547	14617122	-	1.02556	0.0444088	Up	1.21584	0.0399204	Up	1.21584	0.0399204	Up	0.366819	0.300617	0.289719	0.362064	0.312235	0.188797	0.324076	0.278242	0.645518	0.641656	0.655365	0.578014	0.422596	0.74139	0.684712	0.711829	0.601474	0.797854	powdery mildew resistance protein PM3A, putative, expressed
LOC_Os01g25820	Chr.01	14621295	14627937	-										17.7496	18.9204	7.57362	15.7531	13.9937	22.184	21.4251	25.5967	14.5347	20.0899	9.34014	12.1163	22.868	18.6803	32.6333	14.5643	48.6275	46.365	respiratory burst oxidase, putative, expressed
LOC_Os01g25860	Chr.01	14663654	14670402	-										0	0	0	0	0	0	0	0	0	0	0	0	0.00929765	0	0	0	0	0	retrotransposon protein, putative, Ty3-gypsy subclass, expressed
LOC_Os01g25880	Chr.01	14679306	14683435	-										7.88194	9.88854	5.18249	10.6312	8.79952	9.52945	13.0771	10.3646	12.0406	11.5539	9.6488	12.072	11.6473	10.0163	11.5756	9.11109	13.5882	12.8432	dephospho-CoA kinase, putative, expressed
LOC_Os01g25900	Chr.01	14693236	14696370	-										0.0184668	0.0454021	0.0152484	0.034936	0.0344319	0	0.0682265	0.0169566	0.0213555	0	0	0	0	0	0	0	0	0	retrotransposon protein, putative, unclassified, expressed
LOC_Os01g25920	Chr.01	14702305	14705998	-	14.0182	6.309e-30	Up	11.8649	4.65047e-16	Up	11.8649	4.65047e-16	Up	0	0	0	0	0.0287644	0	0	0	0	64.399	82.6049	74.6061	61.9654	61.5872	55.5526	46.9117	51.5451	51.7249	expressed protein
LOC_Os01g25930	Chr.01	14707820	14709064	+										0	0	0	0	0	0	0	0	0	0.199485	0.0454001	0.188914	0.0464365	0	0	0	0.051802	0.054095	retrotransposon protein, putative, unclassified, expressed
LOC_Os01g25940	Chr.01	14713472	14713951	-										0	0	0	0	0	0	0	0	0	0	0.3056	0.423877	0.104192	0	0.305981	0	0.116231	0	expressed protein
LOC_Os01g25950	Chr.01	14715588	14718387	+										0	0	0	0	0	0	0	0	0	0.0821274	0.0373822	0.0388878	0	0	0	0	0	0.0445415	retrotransposon protein, putative, Ty3-gypsy subclass
LOC_Os01g25960	Chr.01	14721437	14724643	-										0	0	0	0	0	0	0	0	0	0.0501506	0	0.0949864	0.0933932	0	0.0457114	0	0.0520922	0	retrotransposon protein, putative, Ty1-copia subclass, expressed
LOC_Os01g25970	Chr.01	14725805	14726983	-										0	0	0	0	0	0	0	0	0	0	0.0414724	0.0431427	0.0424191	0	0.0415241	0.0450455	0.141961	0.247075	retrotransposon protein, putative, Ty1-copia subclass
LOC_Os01g25980	Chr.01	14729064	14729636	+										0	0	0	0	0	0	0	0.0877126	0	0	0.256	0	0	0.0906241	0	0.0926853	0.0973661	0.305028	retrotransposon protein, putative, Ty1-copia subclass, expressed
LOC_Os01g25990	Chr.01	14730142	14738424	-				0.607866	0.0174189	Up	0.607866	0.0174189	Up	27.8083	22.272	33.2555	15.597	20.5786	22.6102	13.0803	13.1868	18.9528	21.889	45.7629	35.5269	37.5584	36.0166	28.3364	89.509	56.3838	57.8888	expressed protein
LOC_Os01g26000	Chr.01	14742684	14748152	-										2.24842	2.73423	2.63511	2.49271	2.79483	4.60517	3.9078	3.61849	4.10987	2.70454	1.87895	1.61762	4.19713	2.9129	2.76788	5.84102	4.28781	4.88934	expressed protein
LOC_Os01g26010	Chr.01	14749402	14750090	+										0	0	0	0	0	0	0	0	0	0	0	0	0	0.137375	0	0	0.147595	0.308255	expressed protein
LOC_Os01g26020	Chr.01	14752089	14754630	+	1.03309	0.0228932	Up	1.01919	0.00639843	Up	1.01919	0.00639843	Up	1.54652	1.67479	1.64184	2.50778	2.62607	3.44749	3.46902	3.8544	4.34333	5.9619	2.2203	4.36281	8.0746	5.55431	5.38477	6.32374	10.4713	9.75904	expressed protein
LOC_Os01g26039	Chr.01	14754773	14764507	-				0.789095	0.0120612	Up	0.789095	0.0120612	Up	32.0798	27.7184	45.5692	6.06486	20.0382	16.949	8.26699	7.70485	7.06625	24.1743	46.2628	42.6476	27.1685	40.3133	32.4648	28.3497	15.3732	17.5193	expressed protein
[truncated: 36,341 more rows]
